# Supplementary material for: Microsatellite Interruptions Stabilize Primate Genomes and Exist as Population-Specific Single Nucleotide Polymorphisms within Individual Human Genomes
Source: PLoS Genet. 2014 Jul 17;10(7):e1004498. doi: 10.1371/journal.pgen.1004498 (PMC4102424; doi:10.1371/journal.pgen.1004498)
Supplement: Dataset S6 — Fixation index values of interrupted microsatellites in four 1000 genomes populations. (XLS) [file pgen.1004498.s006.xls]

## Sheet: legend
Table S. Fixation index for interruptions present in all four population groups. Afr_af, eur_af, asn_af, amr_af correspond to allele frequency of the interruption in Africans, Europeans, Asians and Americans respectively. afr_h, eur_h, asn_h, amr_h correspond to heterozygozity of the interruption in Africans, Europeans, Asians and Americans respectively. avg_hs, ht, and fst correspond to average …

## Sheet: data
chr	start	end	interruption	afr_af	eur_af	asn_af	amr_af	afr_h	eur_h	asn_h	amr_h	avg_hs	ht	fst
10	10026015	10026024	10026016	0.13	0.18	0.2	0.29	0.2262	0.2952	0.32	0.4118	0.4118	0.32	0.0209375
10	10026015	10026024	10026017	0.34	0.45	0.42	0.53	0.4488	0.495	0.4872	0.4982	0.4982	0.49155	0.018818
10	100270887	100270897	100270893	0.22	0.35	0.52	0.37	0.3432	0.455	0.4992	0.4662	0.4662	0.46355	0.048862
10	100360507	100360515	100360508	0.17	0.73	0.63	0.67	0.2822	0.3942	0.4662	0.4422	0.4422	0.495	0.199596
10	100461392	100461404	100461399	0.42	0.75	0.87	0.71	0.4872	0.375	0.2262	0.4118	0.4118	0.429688	0.127156
10	100489368	100489388	100489380	0.89	0.97	0.97	0.95	0.1958	0.0582	0.0582	0.095	0.095	0.10395	0.020683
10	10067431	10067441	10067439	0.12	0.1	0.12	0.1	0.2112	0.18	0.2112	0.18	0.18	0.1958	0.00102145
10	100804448	100804456	100804450	0.08	0.29	0.23	0.14	0.1472	0.4118	0.3542	0.2408	0.2408	0.30155	0.0432764
10	100878844	100878856	100878852	0.06	0.09	0.1	0.07	0.1128	0.1638	0.18	0.1302	0.1302	0.1472	0.00339674
10	100942727	100942735	100942728	0.07	0.65	0.51	0.55	0.1302	0.455	0.4998	0.495	0.495	0.49395	0.200324
10	100992956	100992977	100992972	0.89	0.82	0.91	0.76	0.1958	0.2952	0.1638	0.3648	0.3648	0.26195	0.0269135
10	101073522	101073532	101073527	0.15	0.65	0.52	0.56	0.255	0.455	0.4992	0.4928	0.4928	0.4982	0.145925
10	101335206	101335218	101335211	0.81	0.92	0.98	0.93	0.3078	0.1472	0.0392	0.1302	0.1302	0.1638	0.0470085
10	101335206	101335218	101335213	0.79	0.89	0.95	0.89	0.3318	0.1958	0.095	0.1958	0.1958	0.2112	0.03125
10	101341524	101341538	101341531	0.42	0.47	0.34	0.42	0.4872	0.4982	0.4488	0.4872	0.4872	0.484687	0.00894907
10	101343791	101343819	101343803	0.05	0.2	0.18	0.1	0.095	0.32	0.2952	0.18	0.18	0.229887	0.0319178
10	101357024	101357040	101357028	0.33	0.21	0.25	0.18	0.4422	0.3318	0.375	0.2952	0.2952	0.367387	0.0172502
10	101409814	101409824	101409819	0.85	0.87	0.76	0.86	0.255	0.2262	0.3648	0.2408	0.2408	0.27555	0.0139721
10	101771088	101771097	101771093	0.37	0.1	0.09	0.14	0.4662	0.18	0.1638	0.2408	0.2408	0.28875	0.0902165
10	102036079	102036089	102036084	0.65	0.23	0.42	0.28	0.455	0.3542	0.4872	0.4032	0.4032	0.47795	0.110995
10	102049297	102049312	102049302	0.13	0.06	0.07	0.07	0.2262	0.1128	0.1302	0.1302	0.1302	0.151388	0.0101561
10	102061211	102061221	102061219	0.11	0.11	0.11	0.16	0.1958	0.1958	0.1958	0.2688	0.2688	0.214987	0.00436072
10	102131844	102131853	102131849	0.27	0.1	0.16	0.07	0.3942	0.18	0.2688	0.1302	0.1302	0.255	0.0458824
10	102201314	102201323	102201319	0.72	0.78	0.84	0.78	0.4032	0.3432	0.2688	0.3432	0.3432	0.3432	0.0104895
10	102234329	102234339	102234330	0.17	0.22	0.15	0.19	0.2822	0.3432	0.255	0.3078	0.3078	0.298388	0.00448243
10	102237047	102237063	102237058	0.17	0.22	0.15	0.19	0.2822	0.3432	0.255	0.3078	0.3078	0.298388	0.00448243
10	1028036	1028056	1028051	0.7	0.63	0.8	0.71	0.42	0.4662	0.32	0.4118	0.4118	0.4118	0.0177271
10	103025462	103025470	103025468	0.28	0.09	0.07	0.07	0.4032	0.1638	0.1302	0.1302	0.1302	0.222488	0.0702848
10	103070721	103070733	103070724	0.86	0.99	1	0.99	0.2408	0.0198	0	0.0198	0.0198	0.0768	0.0872396
10	103076760	103076776	103076770	0.13	0.29	0.15	0.27	0.2262	0.4118	0.255	0.3942	0.3942	0.3318	0.0301386
10	103325061	103325069	103325063	0.92	0.62	0.88	0.65	0.1472	0.4712	0.2112	0.455	0.455	0.356888	0.100137
10	10336419	10336429	10336422	0.22	0.47	0.3	0.46	0.3432	0.4982	0.42	0.4968	0.4968	0.462187	0.048979
10	103644550	103644559	103644552	0.17	0.15	0.31	0.18	0.2822	0.255	0.4278	0.2952	0.2952	0.322987	0.0245753
10	104064537	104064557	104064547	0.5	0.22	0.35	0.26	0.5	0.3432	0.455	0.3848	0.3848	0.443887	0.0521247
10	104241136	104241144	104241137	0.22	0.31	0.28	0.33	0.3432	0.4278	0.4032	0.4422	0.4422	0.40755	0.00846522
10	104339786	104339796	104339787	0.05	0.15	0.53	0.29	0.095	0.255	0.4982	0.4118	0.4118	0.37995	0.170944
10	104420011	104420019	104420017	0.1	0.09	0.44	0.21	0.18	0.1638	0.4928	0.3318	0.3318	0.3318	0.11965
10	104476284	104476293	104476291	0.29	0.32	0.13	0.21	0.4118	0.4352	0.2262	0.3318	0.3318	0.362187	0.0301984
10	104642843	104642859	104642845	0.32	0.35	0.44	0.34	0.4352	0.455	0.4928	0.4488	0.4488	0.462187	0.00916836
10	104682141	104682149	104682147	0.05	0.14	0.11	0.09	0.095	0.2408	0.1958	0.1638	0.1638	0.175987	0.0121457
10	104694016	104694036	104694031	0.33	0.35	0.27	0.41	0.4422	0.455	0.3942	0.4838	0.4838	0.4488	0.0111408
10	104980062	104980074	104980071	0.2	0.05	0.09	0.07	0.32	0.095	0.1638	0.1302	0.1302	0.183987	0.0366193
10	10520461	10520469	10520465	0.2	0.18	0.2	0.19	0.32	0.2952	0.32	0.3078	0.3078	0.310887	0.000442282
10	10525940	10525960	10525946	0.52	0.51	0.55	0.66	0.4992	0.4998	0.495	0.4488	0.4488	0.4928	0.0144075
10	10526036	10526052	10526038	0.09	0.08	0.06	0.07	0.1638	0.1472	0.1128	0.1302	0.1302	0.13875	0.0018018
10	10526222	10526232	10526225	0.1	0.08	0.09	0.06	0.18	0.1472	0.1638	0.1128	0.1128	0.151388	0.00288993
10	105285087	105285095	105285091	0.1	0.25	0.29	0.28	0.18	0.375	0.4118	0.4032	0.4032	0.3542	0.0330322
10	105308088	105308097	105308089	0.15	0.43	0.7	0.52	0.255	0.4902	0.42	0.4992	0.4992	0.495	0.159394
10	105488639	105488655	105488645	0.16	0.05	0.05	0.08	0.2688	0.095	0.095	0.1472	0.1472	0.15555	0.0260366
10	105488639	105488655	105488646	0.12	0.17	0.23	0.16	0.2112	0.2822	0.3542	0.2688	0.2688	0.2822	0.0109851
10	105488639	105488655	105488646	0.34	0.17	0.23	0.16	0.4488	0.2822	0.3542	0.2688	0.2688	0.34875	0.0293907
10	105488639	105488655	105488650	0.35	0.16	0.23	0.16	0.455	0.2688	0.3542	0.2688	0.2688	0.34875	0.034552
10	105593218	105593232	105593229	0.49	0.78	0.4	0.69	0.4998	0.3432	0.48	0.4278	0.4278	0.4838	0.0952873
10	105669301	105669311	105669303	0.09	0.29	0.66	0.34	0.1638	0.4118	0.4488	0.4488	0.4488	0.45195	0.185087
10	105706377	105706387	105706382	0.42	0.32	0.19	0.3	0.4872	0.4352	0.3078	0.42	0.42	0.425887	0.031317
10	105934818	105934846	105934841	0.12	0.11	0.11	0.09	0.2112	0.1958	0.1958	0.1638	0.1638	0.191887	0.0012377
10	105961370	105961378	105961376	0.06	0.1	0.12	0.08	0.1128	0.18	0.2112	0.1472	0.1472	0.1638	0.00610501
10	106247639	106247653	106247644	0.56	0.95	0.97	0.95	0.4928	0.095	0.0582	0.095	0.095	0.244388	0.241983
10	106386433	106386442	106386435	0.64	0.78	0.75	0.65	0.4608	0.3432	0.375	0.455	0.455	0.41595	0.0179108
10	10645983	10645995	10645990	0.23	0.27	0.38	0.36	0.3542	0.3942	0.4712	0.4608	0.4608	0.4278	0.0179991
10	106494767	106494775	106494770	0.19	0.22	0.24	0.3	0.3078	0.3432	0.3648	0.42	0.42	0.362187	0.00893874
10	106610835	106610844	106610838	0.93	0.66	0.86	0.76	0.1302	0.4488	0.2408	0.3648	0.3648	0.316987	0.065736
10	106666790	106666800	106666792	0.12	0.11	0.1	0.12	0.2112	0.1958	0.18	0.2112	0.2112	0.199687	0.000688576
10	106902461	106902470	106902465	0.5	0.53	0.33	0.63	0.5	0.4982	0.4422	0.4662	0.4662	0.499987	0.0466762
10	106912697	106912706	106912703	0.25	0.42	0.15	0.48	0.375	0.4872	0.255	0.4992	0.4992	0.43875	0.0789744
10	107120152	107120162	107120156	0.34	0.7	0.94	0.67	0.4488	0.42	0.1128	0.4422	0.4422	0.447188	0.204025
10	107151045	107151053	107151048	0.05	0.62	0.92	0.6	0.095	0.4712	0.1472	0.48	0.48	0.495488	0.397866
10	107426545	107426559	107426551	0.83	0.88	0.99	0.86	0.2822	0.2112	0.0198	0.2408	0.2408	0.1958	0.0372829
10	107616082	107616092	107616085	0.39	0.13	0.41	0.25	0.4758	0.2262	0.4838	0.375	0.375	0.41595	0.0619065
10	107662319	107662335	107662321	0.15	0.27	0.05	0.21	0.255	0.3942	0.095	0.3318	0.3318	0.2822	0.0467753
10	107662319	107662335	107662328	0.24	0.11	0.51	0.14	0.3648	0.1958	0.4998	0.2408	0.2408	0.375	0.132533
10	107947248	107947257	107947250	0.91	0.89	0.78	0.88	0.1638	0.1958	0.3432	0.2112	0.2112	0.23355	0.0216228
10	108023019	108023031	108023025	0.25	0.06	0.32	0.05	0.375	0.1128	0.4352	0.095	0.095	0.2822	0.0981573
10	108112929	108112939	108112934	0.17	0.39	0.15	0.36	0.2822	0.4758	0.255	0.4608	0.4608	0.391887	0.0598067
10	108140025	108140053	108140047	0.6	0.25	0.3	0.4	0.48	0.375	0.42	0.48	0.48	0.474687	0.0757077
10	108178662	108178672	108178667	0.24	0.11	0.17	0.16	0.3648	0.1958	0.2822	0.2688	0.2688	0.2822	0.0152374
10	108202631	108202640	108202637	0.08	0.46	0.36	0.35	0.1472	0.4968	0.4608	0.455	0.455	0.429688	0.09248
10	108393424	108393444	108393438	0.21	0.07	0.29	0.1	0.3318	0.1302	0.4118	0.18	0.18	0.278888	0.0553539
10	108457214	108457234	108457221	0.42	0.89	0.75	0.78	0.4872	0.1958	0.375	0.3432	0.3432	0.4118	0.149344
10	108670079	108670091	108670087	0.72	0.38	0.54	0.4	0.4032	0.4712	0.4968	0.48	0.48	0.4998	0.0740296
10	108862954	108862964	108862959	0.41	0.57	0.32	0.55	0.4838	0.4902	0.4352	0.495	0.495	0.497188	0.0425141
10	108981137	108981149	108981144	0.3	0.09	0.42	0.25	0.42	0.1638	0.4872	0.375	0.375	0.38955	0.0720062
10	109004809	109004818	109004816	0.06	0.14	0.12	0.11	0.1128	0.2408	0.2112	0.1958	0.1958	0.191887	0.00905478
10	109289397	109289407	109289404	0.28	0.52	0.32	0.39	0.4032	0.4992	0.4352	0.4758	0.4758	0.469988	0.0353999
10	109361422	109361432	109361424	0.95	0.82	1	0.94	0.095	0.2952	0	0.1128	0.1128	0.134488	0.0649689
10	109425268	109425278	109425276	0.37	0.46	0.36	0.44	0.4662	0.4968	0.4608	0.4928	0.4928	0.482888	0.0077399
10	109527580	109527590	109527586	0.49	0.37	0.66	0.41	0.4998	0.4662	0.4488	0.4838	0.4838	0.499387	0.0495357
10	109678538	109678548	109678539	0.85	0.4	0.21	0.41	0.255	0.48	0.3318	0.4838	0.4838	0.497887	0.22141
10	10986558	10986567	10986563	0.79	0.42	0.8	0.64	0.3318	0.4872	0.32	0.4608	0.4608	0.447188	0.105632
10	110117082	110117098	110117086	0.3	0.5	0.67	0.57	0.42	0.5	0.4422	0.4902	0.4902	0.4998	0.0734294
10	110225046	110225054	110225048	0.74	0.66	0.83	0.73	0.3848	0.4488	0.2822	0.3942	0.3942	0.3848	0.0189709
10	110461659	110461675	110461665	0.13	0.09	0.32	0.08	0.2262	0.1638	0.4352	0.1472	0.1472	0.26195	0.0719603
10	110537841	110537853	110537845	0.11	0.1	0.16	0.09	0.1958	0.18	0.2688	0.1638	0.1638	0.20355	0.00712356
10	110600912	110600922	110600913	0.21	0.09	0.37	0.09	0.3318	0.1638	0.4662	0.1638	0.1638	0.3078	0.08577
10	110655758	110655768	110655761	0.36	0.12	0.23	0.17	0.4608	0.2112	0.3542	0.2822	0.2822	0.3432	0.0469114
10	110918070	110918082	110918079	0.31	0.18	0.21	0.16	0.4278	0.2952	0.3318	0.2688	0.2688	0.33755	0.0197008
10	111066107	111066125	111066121	0.09	0.11	0.08	0.1	0.1638	0.1958	0.1472	0.18	0.18	0.17195	0.00145391
10	111415803	111415811	111415804	0.32	0.39	0.27	0.34	0.4352	0.4758	0.3942	0.4488	0.4488	0.4422	0.00836725
10	111542137	111542147	111542138	0.09	0.11	0.1	0.11	0.1638	0.1958	0.18	0.1958	0.1958	0.183987	0.000747333
10	111562896	111562904	111562899	0.1	0.11	0.09	0.12	0.18	0.1958	0.1638	0.2112	0.2112	0.18795	0.00133014
10	111599761	111599773	111599770	0.17	0.11	0.28	0.3	0.2822	0.1958	0.4032	0.42	0.42	0.33755	0.0362909
10	111695754	111695768	111695761	0.37	0.15	0.4	0.14	0.4662	0.255	0.48	0.2408	0.2408	0.38955	0.0745732
10	111995448	111995476	111995455	0.43	0.24	0.46	0.35	0.4902	0.3648	0.4968	0.455	0.455	0.4662	0.0311025
10	112223901	112223911	112223909	0.78	0.95	0.94	0.95	0.3432	0.095	0.1128	0.095	0.095	0.17195	0.0607735
10	112345564	112345572	112345565	0.09	0.09	0.26	0.19	0.1638	0.1638	0.3848	0.3078	0.3078	0.265387	0.0389525
10	112441642	112441652	112441649	0.09	0.21	0.32	0.18	0.1638	0.3318	0.4352	0.2952	0.2952	0.32	0.0421875
10	112612630	112612639	112612635	0.99	1	1	1	0.0198	0	0	0	0	0.0049875	0.0075188
10	113190696	113190706	113190700	0.15	0.09	0.15	0.1	0.255	0.1638	0.255	0.18	0.18	0.214987	0.00715158
10	113190696	113190706	113190701	0.16	0.07	0.09	0.05	0.2688	0.1302	0.1638	0.095	0.095	0.167887	0.020475
10	113364057	113364065	113364061	0.44	0.43	0.16	0.3	0.4928	0.4902	0.2688	0.42	0.42	0.443887	0.0584326
10	113364066	113364075	113364068	0.43	0.43	0.16	0.3	0.4902	0.4902	0.2688	0.42	0.42	0.4422	0.0563094
10	113364066	113364075	113364070	0.43	0.43	0.16	0.3	0.4902	0.4902	0.2688	0.42	0.42	0.4422	0.0563094
10	113457560	113457568	113457563	0.91	1	0.98	0.99	0.1638	0	0.0392	0.0198	0.0198	0.0582	0.0429553
10	113513046	113513056	113513049	0.25	0.25	0.37	0.37	0.375	0.375	0.4662	0.4662	0.4662	0.4278	0.0168303
10	113550887	113550896	113550891	0.13	0.28	0.48	0.41	0.2262	0.4032	0.4992	0.4838	0.4838	0.43875	0.0812536
10	113646370	113646384	113646381	0.11	0.08	0.55	0.26	0.1958	0.1472	0.495	0.3848	0.3848	0.375	0.1848
10	113657203	113657212	113657204	0.14	0.41	0.11	0.33	0.2408	0.4838	0.1958	0.4422	0.4422	0.372488	0.0854727
10	113657203	113657212	113657205	0.46	0.89	0.39	0.63	0.4968	0.1958	0.4758	0.4662	0.4662	0.482888	0.153737
10	114174948	114174958	114174953	0.33	0.5	0.55	0.54	0.4422	0.5	0.495	0.4968	0.4968	0.4992	0.0314503
10	114205635	114205643	114205637	0.87	1	1	0.99	0.2262	0	0	0.0198	0.0198	0.06755	0.0895633
10	114213369	114213377	114213373	0.45	0.28	0.3	0.23	0.495	0.4032	0.42	0.3542	0.3542	0.43155	0.0311667
10	114548988	114548996	114548994	0.65	0.42	0.68	0.51	0.455	0.4872	0.4352	0.4998	0.4998	0.49155	0.045265
10	115113910	115113928	115113921	0.05	0.09	0.44	0.09	0.095	0.1638	0.4928	0.1638	0.1638	0.278888	0.179418
10	115202883	115202899	115202885	0.76	0.87	0.76	0.69	0.3648	0.2262	0.3648	0.4278	0.4278	0.3542	0.0234331
10	115202883	115202899	115202889	0.68	0.76	0.65	0.65	0.4352	0.3648	0.455	0.455	0.455	0.43155	0.00938478
10	115334304	115334312	115334305	0.3	0.62	0.62	0.64	0.42	0.4712	0.4712	0.4608	0.4608	0.49595	0.0809557
10	115347097	115347106	115347098	0.23	0.17	0.18	0.24	0.3542	0.2822	0.2952	0.3648	0.3648	0.32595	0.00567572
10	115423329	115423339	115423334	0.28	0.13	0.06	0.12	0.4032	0.2262	0.1128	0.2112	0.2112	0.251487	0.0522392
10	115547018	115547028	115547024	0.54	0.34	0.39	0.29	0.4968	0.4488	0.4758	0.4118	0.4118	0.4758	0.0367802
10	115856659	115856669	115856663	0.21	0.24	0.05	0.24	0.3318	0.3648	0.095	0.3648	0.3648	0.30155	0.0412867
10	115920293	115920305	115920297	0.17	0.15	0.13	0.17	0.2822	0.255	0.2262	0.2822	0.2822	0.26195	0.00209964
10	115962358	115962366	115962360	0.23	0.26	0.06	0.25	0.3542	0.3848	0.1128	0.375	0.375	0.32	0.0415625
10	116228028	116228052	116228047	0.38	0.29	0.39	0.24	0.4712	0.4118	0.4758	0.3648	0.3648	0.43875	0.0178917
10	116280418	116280426	116280422	0.19	0.43	0.28	0.3	0.3078	0.4902	0.4032	0.42	0.42	0.42	0.035
10	116477889	116477905	116477897	0.19	0.42	0.05	0.23	0.3078	0.4872	0.095	0.3542	0.3542	0.345988	0.100979
10	116635669	116635689	116635674	0.24	0.36	0.05	0.21	0.3648	0.4608	0.095	0.3318	0.3318	0.33755	0.0724337
10	116686772	116686790	116686783	0.13	0.4	0.05	0.23	0.2262	0.48	0.095	0.3542	0.3542	0.322987	0.105693
10	116830660	116830670	116830661	0.09	0.71	0.84	0.73	0.1638	0.4118	0.2688	0.3942	0.3942	0.482888	0.358753
10	116926977	116926986	116926984	0.06	0.12	0.18	0.1	0.1128	0.2112	0.2952	0.18	0.18	0.20355	0.018423
10	11698481	11698491	11698489	0.16	0.29	0.1	0.17	0.2688	0.4118	0.18	0.2822	0.2822	0.2952	0.0321816
10	117236275	117236283	117236281	0.17	0.21	0.16	0.15	0.2822	0.3318	0.2688	0.255	0.255	0.285488	0.00363413
10	117299633	117299645	117299640	0.38	0.65	0.27	0.48	0.4712	0.455	0.3942	0.4992	0.4992	0.49395	0.0790566
10	117387675	117387684	117387678	0.19	0.33	0.72	0.45	0.3078	0.4422	0.4032	0.495	0.495	0.487988	0.155614
10	117451233	117451261	117451249	0.24	0.38	0.05	0.29	0.3648	0.4712	0.095	0.4118	0.4118	0.3648	0.0797697
10	117759973	117759991	117759982	0.42	0.74	0.47	0.67	0.4872	0.3848	0.4982	0.4422	0.4422	0.48875	0.0729412
10	117855993	117856003	117855994	0.4	0.63	0.36	0.6	0.48	0.4662	0.4608	0.48	0.48	0.499987	0.0564764
10	117855993	117856003	117855995	0.48	0.65	0.38	0.65	0.4992	0.455	0.4712	0.455	0.455	0.4968	0.053744
10	117878596	117878608	117878600	0.58	0.96	0.98	0.91	0.4872	0.0768	0.0392	0.1638	0.1638	0.244388	0.215385
10	117897883	117897891	117897885	0.48	0.21	0.21	0.26	0.4992	0.3318	0.3318	0.3848	0.3848	0.4118	0.0604662
10	117922318	117922328	117922321	0.53	0.56	0.55	0.52	0.4982	0.4928	0.495	0.4992	0.4992	0.4968	0.00100644
10	117956344	117956360	117956357	0.28	0.33	0.42	0.4	0.4032	0.4422	0.4872	0.48	0.48	0.459388	0.0135779
10	117981703	117981723	117981714	0.1	0.44	0.54	0.51	0.18	0.4928	0.4968	0.4998	0.4998	0.478988	0.128683
10	11819685	11819695	11819691	0.13	0.3	0.28	0.27	0.2262	0.42	0.4032	0.3942	0.3942	0.36995	0.0244628
10	118376880	118376904	118376884	0.13	0.18	0.34	0.15	0.2262	0.2952	0.4488	0.255	0.255	0.32	0.0428125
10	118390022	118390031	118390024	0.26	0.34	0.56	0.41	0.3848	0.4488	0.4928	0.4838	0.4838	0.476888	0.051034
10	11904828	11904836	11904833	0.2	0.19	0.18	0.28	0.32	0.3078	0.2952	0.4032	0.4032	0.334688	0.00937442
10	119167498	119167506	119167501	0.21	0.34	0.06	0.23	0.3318	0.4488	0.1128	0.3542	0.3542	0.3318	0.0599759
10	119225247	119225257	119225249	0.66	0.39	0.37	0.45	0.4488	0.4758	0.4662	0.495	0.495	0.497887	0.0530993
10	119390727	119390735	119390733	0.43	0.29	0.6	0.33	0.4902	0.4118	0.48	0.4422	0.4422	0.484687	0.0590845
10	119482599	119482615	119482608	0.83	0.68	0.58	0.54	0.2822	0.4352	0.4872	0.4968	0.4968	0.450387	0.055591
10	119483689	119483697	119483692	0.87	0.59	0.64	0.62	0.2262	0.4838	0.4608	0.4712	0.4712	0.4352	0.0567555
10	119660538	119660553	119660544	0.18	0.36	0.15	0.25	0.2952	0.4608	0.255	0.375	0.375	0.35955	0.0362954
10	119667305	119667315	119667312	0.63	0.45	0.63	0.51	0.4662	0.495	0.4662	0.4998	0.4998	0.49395	0.0245976
10	119954525	119954535	119954532	0.14	0.42	0.11	0.35	0.2408	0.4872	0.1958	0.455	0.455	0.37995	0.0927754
10	11996642	11996660	11996644	0.28	0.24	0.28	0.17	0.4032	0.3648	0.4032	0.2822	0.2822	0.367387	0.0109898
10	119997747	119997757	119997754	0.34	0.37	0.5	0.29	0.4488	0.4662	0.5	0.4118	0.4118	0.46875	0.0257067
10	120022123	120022137	120022134	0.08	0.18	0.06	0.1	0.1472	0.2952	0.1128	0.18	0.18	0.18795	0.0220803
10	120213334	120213343	120213335	0.08	0.18	0.42	0.18	0.1472	0.2952	0.4872	0.2952	0.2952	0.33755	0.0928751
10	120412929	120412941	120412931	0.61	0.64	0.9	0.68	0.4758	0.4608	0.18	0.4352	0.4352	0.413888	0.062668
10	120561796	120561806	120561798	0.07	0.12	0.06	0.12	0.1302	0.2112	0.1128	0.2112	0.2112	0.167887	0.00915792
10	120698699	120698719	120698705	0.07	0.1	0.3	0.11	0.1302	0.18	0.42	0.1958	0.1958	0.24795	0.066344
10	120698699	120698719	120698706	0.07	0.12	0.3	0.14	0.1302	0.2112	0.42	0.2408	0.2408	0.265387	0.0559088
10	120859810	120859819	120859811	0.4	0.59	0.48	0.61	0.48	0.4838	0.4992	0.4758	0.4758	0.4992	0.0290465
10	12105933	12105951	12105948	0.23	0.12	0.06	0.13	0.3542	0.2112	0.1128	0.2262	0.2262	0.23355	0.031899
10	121154279	121154291	121154282	0.68	0.51	0.6	0.5	0.4352	0.4998	0.48	0.5	0.5	0.489488	0.0219362
10	121176088	121176102	121176096	0.76	0.54	0.78	0.51	0.3648	0.4968	0.3432	0.4998	0.4998	0.456487	0.0664586
10	121302234	121302252	121302243	0.06	0.19	0.35	0.23	0.1128	0.3078	0.455	0.3542	0.3542	0.328887	0.0651819
10	121307777	121307801	121307794	0.5	0.76	0.45	0.69	0.5	0.3648	0.495	0.4278	0.4278	0.48	0.0689583
10	121384914	121384924	121384917	0.11	0.11	0.05	0.13	0.1958	0.1958	0.095	0.2262	0.2262	0.18	0.01
10	121397273	121397281	121397275	0.27	0.22	0.34	0.28	0.3942	0.3432	0.4488	0.4032	0.4032	0.400987	0.00907136
10	121435264	121435280	121435272	0.7	0.75	0.52	0.69	0.42	0.375	0.4992	0.4278	0.4278	0.44555	0.0337785
10	121435391	121435411	121435406	0.1	0.18	0.1	0.17	0.18	0.2952	0.18	0.2822	0.2822	0.237187	0.0119631
10	121450621	121450637	121450631	0.12	0.29	0.11	0.22	0.2112	0.4118	0.1958	0.3432	0.3432	0.30155	0.036644
10	121660456	121660466	121660464	0.1	0.25	0.09	0.24	0.18	0.375	0.1638	0.3648	0.3648	0.2822	0.0400425
10	121854220	121854230	121854223	0.43	0.84	0.67	0.75	0.4902	0.2688	0.4422	0.375	0.375	0.440487	0.105423
10	121927360	121927370	121927363	0.1	0.17	0.06	0.13	0.18	0.2822	0.1128	0.2262	0.2262	0.20355	0.0159666
10	122215367	122215379	122215376	0.57	0.63	0.6	0.7	0.4902	0.4662	0.48	0.42	0.42	0.46875	0.00992
10	122415638	122415650	122415644	0.76	0.97	0.94	0.93	0.3648	0.0582	0.1128	0.1302	0.1302	0.18	0.075
10	122493605	122493619	122493615	0.38	0.3	0.37	0.3	0.4712	0.42	0.4662	0.42	0.42	0.447188	0.00634521
10	122600103	122600112	122600105	0.18	0.11	0.11	0.06	0.2952	0.1958	0.1958	0.1128	0.1128	0.20355	0.0179317
10	122701953	122701977	122701957	0.62	0.33	0.09	0.29	0.4712	0.4422	0.1638	0.4118	0.4118	0.443887	0.161387
10	122701953	122701977	122701960	0.24	0.16	0.05	0.18	0.3648	0.2688	0.095	0.2952	0.2952	0.265387	0.0355612
10	122805342	122805357	122805350	0.18	0.43	0.45	0.44	0.2952	0.4902	0.495	0.4928	0.4928	0.46875	0.0542933
10	122805763	122805773	122805769	0.11	0.47	0.26	0.36	0.1958	0.4982	0.3848	0.4608	0.4608	0.42	0.0835714
10	122951383	122951392	122951388	0.07	0.28	0.16	0.17	0.1302	0.4032	0.2688	0.2822	0.2822	0.2822	0.0393338
10	123158083	123158093	123158088	0.92	0.98	0.99	0.96	0.1472	0.0392	0.0198	0.0768	0.0768	0.0721875	0.0199134
10	123180321	123180329	123180325	0.79	1	1	0.96	0.3318	0	0	0.0768	0.0768	0.117188	0.12832
10	123332282	123332292	123332288	0.55	0.95	0.98	0.9	0.495	0.095	0.0392	0.18	0.18	0.26195	0.227715
10	12336517	12336527	12336524	0.18	0.54	0.38	0.45	0.2952	0.4968	0.4712	0.495	0.495	0.474687	0.0740224
10	123685225	123685235	123685226	0.71	0.43	0.1	0.33	0.4118	0.4902	0.18	0.4422	0.4422	0.476888	0.200965
10	123765966	123765994	123765978	0.1	0.24	0.36	0.31	0.18	0.3648	0.4608	0.4278	0.4278	0.377487	0.050697
10	123767697	123767705	123767702	0.48	0.32	0.35	0.33	0.4992	0.4352	0.455	0.4422	0.4422	0.4662	0.0178035
10	123767761	123767779	123767766	0.27	0.3	0.52	0.27	0.3942	0.42	0.4992	0.3942	0.3942	0.4488	0.0487968
10	123806960	123806968	123806964	0.18	0.43	0.34	0.29	0.2952	0.4902	0.4488	0.4118	0.4118	0.4278	0.0381019
10	123867377	123867395	123867391	0.28	0.23	0.27	0.32	0.4032	0.3542	0.3942	0.4352	0.4352	0.39875	0.00514107
10	123867377	123867395	123867392	0.2	0.11	0.23	0.24	0.32	0.1958	0.3542	0.3648	0.3648	0.31395	0.0167224
10	12397493	12397503	12397499	0.18	0.15	0.46	0.2	0.2952	0.255	0.4968	0.32	0.32	0.372488	0.0825195
10	123982551	123982569	123982565	0.12	0.1	0.58	0.23	0.2112	0.18	0.4872	0.3542	0.3542	0.382387	0.194142
10	123982551	123982569	123982566	0.14	0.12	0.61	0.25	0.2408	0.2112	0.4758	0.375	0.375	0.4032	0.192212
10	124035025	124035037	124035029	0.4	0.48	0.9	0.59	0.48	0.4992	0.18	0.4838	0.4838	0.482888	0.149388
10	124248088	124248096	124248090	0.05	0.11	0.23	0.15	0.095	0.1958	0.3542	0.255	0.255	0.23355	0.0366089
10	124321346	124321358	124321354	0.53	0.68	0.76	0.77	0.4982	0.4352	0.3648	0.3542	0.3542	0.43155	0.0427529
10	124412824	124412840	124412830	0.15	0.06	0.09	0.14	0.255	0.1128	0.1638	0.2408	0.2408	0.1958	0.0137896
10	12443224	12443234	12443227	0.07	0.08	0.06	0.05	0.1302	0.1472	0.1128	0.095	0.095	0.12155	0.00205677
10	124680765	124680777	124680773	0.2	0.53	0.4	0.34	0.32	0.4982	0.48	0.4488	0.4488	0.464888	0.0605254
10	124970347	124970355	124970350	0.11	0.35	0.1	0.25	0.1958	0.455	0.18	0.375	0.375	0.322987	0.0666821
10	125230987	125231015	125231009	0.39	0.53	0.9	0.58	0.4758	0.4982	0.18	0.4872	0.4872	0.48	0.145208
10	125263511	125263519	125263515	0.18	0.21	0.35	0.23	0.2952	0.3318	0.455	0.3542	0.3542	0.367387	0.022694
10	125298814	125298835	125298824	0.81	0.62	0.84	0.71	0.3078	0.4712	0.2688	0.4118	0.4118	0.37995	0.0396105
10	125385681	125385693	125385686	0.57	0.46	0.07	0.33	0.4902	0.4968	0.1302	0.4422	0.4422	0.459388	0.15137
10	125402865	125402875	125402870	0.12	0.24	0.12	0.22	0.2112	0.3648	0.2112	0.3432	0.3432	0.28875	0.0212987
10	12565887	12565911	12565905	0.08	0.07	0.18	0.05	0.1472	0.1302	0.2952	0.095	0.095	0.17195	0.029369
10	125936238	125936254	125936246	0.25	0.09	0.23	0.12	0.375	0.1638	0.3542	0.2112	0.2112	0.285488	0.0330575
10	12602903	12602919	12602907	0.05	0.11	0.09	0.08	0.095	0.1958	0.1638	0.1472	0.1472	0.151388	0.00619272
10	126610850	126610864	126610853	0.06	0.14	0.18	0.18	0.1128	0.2408	0.2952	0.2952	0.2952	0.2408	0.0199336
10	126610869	126610883	126610872	0.05	0.13	0.17	0.17	0.095	0.2262	0.2822	0.2822	0.2822	0.2262	0.0212202
10	12665342	12665370	12665361	0.14	0.09	0.1	0.1	0.2408	0.1638	0.18	0.18	0.18	0.191887	0.0038434
10	12714715	12714725	12714720	0.35	0.35	0.38	0.32	0.455	0.455	0.4712	0.4352	0.4352	0.455	0.00197802
10	127589196	127589205	127589201	0.39	0.43	0.31	0.33	0.4758	0.4902	0.4278	0.4422	0.4422	0.46355	0.00981555
10	127680207	127680215	127680211	0.07	0.27	0.28	0.18	0.1302	0.3942	0.4032	0.2952	0.2952	0.32	0.0446875
10	127845586	127845602	127845589	0.08	0.17	0.38	0.21	0.1472	0.2822	0.4712	0.3318	0.3318	0.3318	0.0714286
10	127875895	127875905	127875900	0.63	0.18	0.38	0.26	0.4662	0.2952	0.4712	0.3848	0.3848	0.462187	0.125139
10	12789026	12789042	12789037	0.29	0.17	0.26	0.18	0.4118	0.2822	0.3848	0.2952	0.2952	0.34875	0.0150538
10	12791524	12791548	12791543	0.14	0.13	0.13	0.17	0.2408	0.2262	0.2262	0.2822	0.2822	0.244388	0.00219938
10	12791549	12791573	12791559	0.36	0.1	0.13	0.15	0.4608	0.18	0.2262	0.255	0.255	0.30155	0.069806
10	127996114	127996122	127996118	0.49	0.67	0.65	0.7	0.4998	0.4422	0.455	0.42	0.42	0.467488	0.0283163
10	128236943	128236953	128236948	0.33	0.33	0.44	0.25	0.4422	0.4422	0.4928	0.375	0.375	0.447188	0.0204333
10	128393644	128393672	128393658	0.11	0.24	0.08	0.13	0.1958	0.3648	0.1472	0.2262	0.2262	0.2408	0.0303156
10	128585946	128585955	128585953	0.21	0.26	0.39	0.25	0.3318	0.3848	0.4758	0.375	0.375	0.400987	0.0227875
10	128789801	128789810	128789804	0.3	0.27	0.6	0.31	0.42	0.3942	0.48	0.4278	0.4278	0.4662	0.0765766
10	128819029	128819043	128819033	0.24	0.25	0.26	0.26	0.3648	0.375	0.3848	0.3848	0.3848	0.377487	0.00036425
10	128909140	128909148	128909144	0.66	0.12	0.18	0.21	0.4488	0.2112	0.2952	0.3318	0.3318	0.413888	0.222615
10	129047668	129047678	129047671	0.91	0.98	0.99	0.98	0.1638	0.0392	0.0198	0.0392	0.0392	0.06755	0.0303479
10	129129543	129129552	129129549	0.84	0.54	0.72	0.58	0.2688	0.4968	0.4032	0.4872	0.4872	0.4422	0.063772
10	129356153	129356162	129356158	0.25	0.48	0.44	0.55	0.375	0.4992	0.4928	0.495	0.495	0.4902	0.0503876
10	129927032	129927042	129927035	0.27	0.26	0.29	0.33	0.3942	0.3848	0.4118	0.4422	0.4422	0.409687	0.00350877
10	129940548	129940560	129940553	0.28	0.21	0.13	0.2	0.4032	0.3318	0.2262	0.32	0.32	0.32595	0.0173339
10	130004300	130004309	130004302	0.18	0.09	0.09	0.06	0.2952	0.1638	0.1638	0.1128	0.1128	0.18795	0.0215483
10	130014337	130014346	130014341	0.32	0.26	0.18	0.19	0.4352	0.3848	0.2952	0.3078	0.3078	0.362187	0.0177739
10	130126236	130126246	130126243	0.76	0.55	0.6	0.66	0.3648	0.495	0.48	0.4488	0.4488	0.459388	0.0266387
10	130208903	130208911	130208905	0.28	0.17	0.49	0.27	0.4032	0.2822	0.4998	0.3942	0.3942	0.421988	0.0643088
10	130809973	130809981	130809974	0.35	0.12	0.17	0.19	0.455	0.2112	0.2822	0.3078	0.3078	0.328887	0.0451142
10	131025156	131025170	131025163	0.35	0.33	0.25	0.27	0.455	0.4422	0.375	0.3942	0.3942	0.42	0.00809524
10	131260355	131260363	131260361	0.64	0.45	0.38	0.53	0.4608	0.495	0.4712	0.4982	0.4982	0.5	0.0374
10	131362943	131362955	131362949	0.09	0.14	0.16	0.1	0.1638	0.2408	0.2688	0.18	0.18	0.214987	0.00761672
10	131404523	131404539	131404527	0.22	0.42	0.59	0.44	0.3432	0.4872	0.4838	0.4928	0.4928	0.486387	0.0712138
10	13157005	13157015	13157009	0.15	0.13	0.1	0.12	0.255	0.2262	0.18	0.2112	0.2112	0.21875	0.00297143
10	131731474	131731486	131731479	0.92	0.75	0.97	0.85	0.1472	0.375	0.0582	0.255	0.255	0.222488	0.0612956
10	131840147	131840163	131840153	0.73	0.79	0.76	0.79	0.3942	0.3318	0.3648	0.3318	0.3318	0.356888	0.00346748
10	131987417	131987425	131987420	0.24	0.17	0.1	0.16	0.3648	0.2822	0.18	0.2688	0.2688	0.278888	0.0177043
10	132036739	132036747	132036743	0.38	0.1	0.14	0.12	0.4712	0.18	0.2408	0.2112	0.2112	0.30155	0.0853921
10	132158440	132158454	132158445	0.08	0.07	0.08	0.11	0.1472	0.1302	0.1472	0.1958	0.1958	0.15555	0.00289296
10	132158548	132158558	132158555	0.3	0.24	0.3	0.28	0.42	0.3648	0.42	0.4032	0.4032	0.4032	0.00297619
10	132182174	132182194	132182183	0.61	0.85	0.91	0.84	0.4758	0.255	0.1638	0.2688	0.2688	0.316987	0.0824559
10	132567017	132567025	132567021	0.35	0.34	0.42	0.47	0.455	0.4488	0.4872	0.4982	0.4982	0.47795	0.0118213
10	132671820	132671830	132671827	0.24	0.49	0.74	0.54	0.3648	0.4998	0.3848	0.4968	0.4968	0.499987	0.126878
10	132728812	132728824	132728815	0.11	0.09	0.17	0.05	0.1958	0.1638	0.2822	0.095	0.095	0.18795	0.0199521
10	132728812	132728824	132728818	0.12	0.09	0.16	0.06	0.2112	0.1638	0.2688	0.1128	0.1128	0.191887	0.0142662
10	132736263	132736271	132736269	0.2	0.37	0.22	0.31	0.32	0.4662	0.3432	0.4278	0.4278	0.39875	0.0236991
10	13288881	13288890	13288887	0.13	0.08	0.2	0.12	0.2262	0.1472	0.32	0.2112	0.2112	0.229887	0.016258
10	13357278	13357288	13357285	0.17	0.44	0.67	0.57	0.2822	0.4928	0.4422	0.4902	0.4902	0.497188	0.141471
10	133797980	133797988	133797981	0.12	0.2	0.09	0.12	0.2112	0.32	0.1638	0.2112	0.2112	0.229887	0.014518
10	133864139	133864147	133864145	0.58	0.53	0.76	0.67	0.4872	0.4982	0.3648	0.4422	0.4422	0.46355	0.0333297
10	133874698	133874708	133874704	0.34	0.26	0.21	0.37	0.4488	0.3848	0.3318	0.4662	0.4662	0.41595	0.0193533
10	133907673	133907681	133907678	0.32	0.2	0.42	0.29	0.4352	0.32	0.4872	0.4118	0.4118	0.425887	0.0289689
10	133924853	133924861	133924857	0.27	0.22	0.26	0.17	0.3942	0.3432	0.3848	0.2822	0.2822	0.3542	0.00875212
10	133972443	133972453	133972448	0.19	0.49	0.3	0.5	0.3078	0.4998	0.42	0.5	0.5	0.4662	0.0735736
10	13400629	13400657	13400635	0.74	0.52	0.25	0.44	0.3848	0.4992	0.375	0.4928	0.4928	0.499688	0.123552
10	134067829	134067838	134067831	0.25	0.23	0.15	0.22	0.375	0.3542	0.255	0.3432	0.3432	0.334688	0.00847806
10	134149079	134149087	134149083	0.27	0.31	0.35	0.25	0.3942	0.4278	0.455	0.375	0.375	0.41595	0.0070922
10	1343753	1343767	1343756	0.61	0.65	0.92	0.75	0.4758	0.455	0.1472	0.375	0.375	0.391887	0.0730758
10	134517338	134517347	134517345	0.19	0.3	0.22	0.35	0.3078	0.42	0.3432	0.455	0.455	0.38955	0.0206649
10	134583304	134583314	134583309	0.07	0.23	0.1	0.17	0.1302	0.3542	0.18	0.2822	0.2822	0.244388	0.0316608
10	134725791	134725801	134725794	0.24	0.29	0.19	0.4	0.3648	0.4118	0.3078	0.48	0.48	0.4032	0.0300099
10	134877682	134877696	134877692	0.39	0.4	0.54	0.39	0.4758	0.48	0.4968	0.4758	0.4758	0.4902	0.0165239
10	134878974	134879002	134878992	0.33	0.32	0.46	0.33	0.4422	0.4352	0.4968	0.4422	0.4422	0.4608	0.0145399
10	135229875	135229893	135229890	0.36	0.24	0.37	0.34	0.4608	0.3648	0.4662	0.4488	0.4488	0.440487	0.0121173
10	13621279	13621297	13621292	0.51	0.79	0.75	0.78	0.4998	0.3318	0.375	0.3432	0.3432	0.413888	0.0638761
10	13621279	13621297	13621293	0.49	0.79	0.75	0.77	0.4998	0.3318	0.375	0.3542	0.3542	0.42	0.0709524
10	13820953	13820965	13820960	0.59	0.74	0.86	0.77	0.4838	0.3848	0.2408	0.3542	0.3542	0.3848	0.0491164
10	14024497	14024505	14024501	0.47	0.26	0.38	0.38	0.4982	0.3848	0.4712	0.4712	0.4712	0.467488	0.0238242
10	14085830	14085840	14085834	0.24	0.36	0.44	0.28	0.3648	0.4608	0.4928	0.4032	0.4032	0.4422	0.0266848
10	14096497	14096506	14096500	0.34	0.54	0.28	0.48	0.4488	0.4968	0.4032	0.4992	0.4992	0.4838	0.0450599
10	14173395	14173403	14173398	0.26	0.25	0.15	0.25	0.3848	0.375	0.255	0.375	0.375	0.351488	0.0114869
10	14280511	14280527	14280519	0.19	0.44	0.39	0.43	0.3078	0.4928	0.4758	0.4902	0.4902	0.462187	0.0444354
10	14294925	14294941	14294931	0.31	0.39	0.38	0.41	0.4278	0.4758	0.4712	0.4838	0.4838	0.467488	0.00606968
10	14434252	14434261	14434259	0.11	0.05	0.07	0.09	0.1958	0.095	0.1302	0.1638	0.1638	0.1472	0.00679348
10	14553343	14553357	14553347	0.38	0.51	0.37	0.56	0.4712	0.4998	0.4662	0.4928	0.4928	0.49595	0.0271197
10	1461291	1461299	1461295	0.29	0.08	0.48	0.28	0.4118	0.1472	0.4992	0.4032	0.4032	0.405388	0.0987635
10	14731213	14731221	14731214	0.37	0.32	0.24	0.4	0.4662	0.4352	0.3648	0.48	0.48	0.443887	0.0165301
10	1479493	1479505	1479502	0.96	0.99	1	1	0.0768	0.0198	0	0	0	0.0246875	0.0217722
10	14846184	14846202	14846198	0.24	0.11	0.3	0.21	0.3648	0.1958	0.42	0.3318	0.3318	0.33755	0.0279959
10	14969613	14969633	14969620	0.11	0.17	0.08	0.2	0.1958	0.2822	0.1472	0.32	0.32	0.2408	0.0186877
10	15101108	15101124	15101114	0.08	0.06	0.06	0.07	0.1472	0.1128	0.1128	0.1302	0.1302	0.125888	0.00109225
10	15343343	15343361	15343358	0.05	0.08	0.06	0.09	0.095	0.1472	0.1128	0.1638	0.1638	0.1302	0.00384025
10	15343343	15343361	15343358	0.05	0.08	0.06	0.24	0.095	0.1472	0.1128	0.3648	0.3648	0.191887	0.0622109
10	15343343	15343361	15343358	0.05	0.21	0.06	0.09	0.095	0.3318	0.1128	0.1638	0.1638	0.183987	0.0442285
10	15343343	15343361	15343358	0.05	0.21	0.06	0.24	0.095	0.3318	0.1128	0.3648	0.3648	0.2408	0.0610465
10	15343343	15343361	15343358	0.08	0.08	0.06	0.09	0.1472	0.1472	0.1128	0.1638	0.1638	0.142987	0.00166098
10	15343343	15343361	15343358	0.08	0.08	0.06	0.24	0.1472	0.1472	0.1128	0.3648	0.3648	0.20355	0.05183
10	15343343	15343361	15343358	0.08	0.21	0.06	0.09	0.1472	0.3318	0.1128	0.1638	0.1638	0.1958	0.03524
10	15343343	15343361	15343358	0.08	0.21	0.06	0.24	0.1472	0.3318	0.1128	0.3648	0.3648	0.251487	0.0490581
10	15491103	15491123	15491112	0.18	0.35	0.08	0.23	0.2952	0.455	0.1472	0.3542	0.3542	0.3318	0.056962
10	15491103	15491123	15491116	0.18	0.36	0.09	0.22	0.2952	0.4608	0.1638	0.3432	0.3432	0.334688	0.0565826
10	15532147	15532156	15532148	0.3	0.29	0.29	0.26	0.42	0.4118	0.4118	0.3848	0.3848	0.40755	0.00110416
10	160243	160263	160258	0.49	0.33	0.13	0.39	0.4998	0.4422	0.2262	0.4758	0.4758	0.44555	0.0775446
10	16430666	16430678	16430670	0.15	0.53	0.25	0.37	0.255	0.4982	0.375	0.4662	0.4662	0.43875	0.09151
10	1645309	1645319	1645312	0.17	0.23	0.43	0.34	0.2822	0.3542	0.4902	0.4488	0.4488	0.413888	0.0484129
10	1660749	1660758	1660756	0.32	0.34	0.19	0.22	0.4352	0.4488	0.3078	0.3432	0.3432	0.391887	0.0207649
10	16873849	16873861	16873853	0.15	0.18	0.3	0.25	0.255	0.2952	0.42	0.375	0.375	0.3432	0.0201049
10	16944471	16944480	16944476	0.65	0.82	1	0.81	0.455	0.2952	0	0.3078	0.3078	0.2952	0.103997
10	1714374	1714384	1714378	0.14	0.25	0.18	0.2	0.2408	0.375	0.2952	0.32	0.32	0.310887	0.0100921
10	17631267	17631288	17631275	0.08	0.24	0.5	0.29	0.1472	0.3648	0.5	0.4118	0.4118	0.400987	0.112316
10	17696213	17696234	17696224	0.15	0.11	0.05	0.14	0.255	0.1958	0.095	0.2408	0.2408	0.199687	0.0152113
10	1769881	1769895	1769892	0.17	0.12	0.26	0.17	0.2822	0.2112	0.3848	0.2822	0.2822	0.2952	0.0172764
10	17958375	17958395	17958388	0.05	0.16	0.16	0.13	0.095	0.2688	0.2688	0.2262	0.2262	0.21875	0.0185143
10	18374232	18374256	18374248	0.42	0.49	0.29	0.31	0.4872	0.4998	0.4118	0.4278	0.4278	0.469988	0.0283784
10	18401610	18401622	18401613	0.07	0.12	0.09	0.14	0.1302	0.2112	0.1638	0.2408	0.2408	0.18795	0.00771482
10	18410187	18410197	18410190	0.13	0.17	0.28	0.2	0.2262	0.2822	0.4032	0.32	0.32	0.31395	0.0192706
10	18516922	18516931	18516924	0.35	0.68	0.34	0.68	0.455	0.4352	0.4488	0.4352	0.4352	0.499688	0.112345
10	18721764	18721792	18721786	0.14	0.08	0.15	0.09	0.2408	0.1472	0.255	0.1638	0.1638	0.20355	0.00908868
10	18752513	18752523	18752516	0.28	0.69	0.28	0.57	0.4032	0.4278	0.4032	0.4902	0.4902	0.49595	0.130759
10	18752513	18752523	18752517	0.28	0.69	0.28	0.57	0.4032	0.4278	0.4032	0.4902	0.4902	0.49595	0.130759
10	18826215	18826223	18826218	0.28	0.54	0.71	0.37	0.4032	0.4968	0.4118	0.4662	0.4662	0.49875	0.108772
10	19003422	19003431	19003429	0.1	0.22	0.23	0.17	0.18	0.3432	0.3542	0.2822	0.2822	0.2952	0.0179539
10	19189441	19189450	19189442	0.22	0.31	0.4	0.25	0.3432	0.4278	0.48	0.375	0.375	0.41595	0.0227191
10	19301877	19301885	19301883	0.28	0.38	0.24	0.32	0.4032	0.4712	0.3648	0.4352	0.4352	0.42395	0.0126194
10	1935393	1935405	1935401	0.75	0.7	0.63	0.59	0.375	0.42	0.4662	0.4838	0.4838	0.443887	0.0172059
10	19473465	19473477	19473471	0.19	0.33	0.29	0.36	0.3078	0.4422	0.4118	0.4608	0.4608	0.413888	0.0199028
10	19620709	19620719	19620714	0.11	0.15	0.13	0.1	0.1958	0.255	0.2262	0.18	0.18	0.214987	0.00343043
10	19641239	19641253	19641250	0.22	0.09	0.06	0.09	0.3432	0.1638	0.1128	0.1638	0.1638	0.20355	0.0375829
10	19644772	19644786	19644781	0.49	0.41	0.23	0.32	0.4998	0.4838	0.3542	0.4352	0.4352	0.462187	0.0409736
10	19644772	19644786	19644783	0.66	0.68	0.48	0.55	0.4488	0.4352	0.4992	0.495	0.495	0.482888	0.0276203
10	19666568	19666577	19666571	0.17	0.05	0.06	0.09	0.2822	0.095	0.1128	0.1638	0.1638	0.167887	0.0264314
10	19680168	19680182	19680173	0.07	0.17	0.13	0.1	0.1302	0.2822	0.2262	0.18	0.18	0.207388	0.0131999
10	19688853	19688861	19688856	0.9	0.89	0.86	0.72	0.18	0.1958	0.2408	0.4032	0.4032	0.265387	0.0393293
10	1974488	1974498	1974491	0.21	0.38	0.24	0.35	0.3318	0.4712	0.3648	0.455	0.455	0.41595	0.0246424
10	19779435	19779445	19779437	0.24	0.38	0.55	0.32	0.3648	0.4712	0.495	0.4352	0.4352	0.467488	0.0554828
10	19824116	19824125	19824119	0.36	0.86	0.76	0.78	0.4608	0.2408	0.3648	0.3432	0.3432	0.4278	0.176251
10	2015845	2015855	2015853	0.13	0.42	0.39	0.41	0.2262	0.4872	0.4758	0.4838	0.4838	0.447188	0.06471
10	20237303	20237319	20237309	0.65	0.4	0.57	0.36	0.455	0.48	0.4902	0.4608	0.4608	0.49995	0.0569057
10	20283673	20283683	20283681	0.33	0.32	0.4	0.31	0.4422	0.4352	0.48	0.4278	0.4278	0.4488	0.00557041
10	20283673	20283683	20283681	0.33	0.32	0.4	0.38	0.4422	0.4352	0.48	0.4712	0.4712	0.459388	0.00487062
10	20283673	20283683	20283681	0.33	0.32	0.53	0.31	0.4422	0.4352	0.4982	0.4278	0.4278	0.467488	0.0355892
10	20283673	20283683	20283681	0.33	0.32	0.53	0.38	0.4422	0.4352	0.4982	0.4712	0.4712	0.4758	0.0296343
10	20283673	20283683	20283681	0.33	0.39	0.4	0.31	0.4422	0.4758	0.48	0.4278	0.4278	0.459388	0.00639438
10	20283673	20283683	20283681	0.33	0.39	0.4	0.38	0.4422	0.4758	0.48	0.4712	0.4712	0.46875	0.00309333
10	20283673	20283683	20283681	0.33	0.39	0.53	0.31	0.4422	0.4758	0.4982	0.4278	0.4278	0.4758	0.0311055
10	20283673	20283683	20283681	0.33	0.39	0.53	0.38	0.4422	0.4758	0.4982	0.4712	0.4712	0.482888	0.0228573
10	20283673	20283683	20283681	0.47	0.32	0.4	0.31	0.4982	0.4352	0.48	0.4278	0.4278	0.46875	0.0180267
10	20283673	20283683	20283681	0.47	0.32	0.4	0.38	0.4982	0.4352	0.48	0.4712	0.4712	0.476888	0.0120311
10	20283673	20283683	20283681	0.47	0.32	0.53	0.31	0.4982	0.4352	0.4982	0.4278	0.4278	0.482888	0.0373534
10	20283673	20283683	20283681	0.47	0.32	0.53	0.38	0.4982	0.4352	0.4982	0.4712	0.4712	0.48875	0.0267008
10	20283673	20283683	20283681	0.47	0.39	0.4	0.31	0.4982	0.4758	0.48	0.4278	0.4278	0.476888	0.013499
10	20283673	20283683	20283681	0.47	0.39	0.4	0.38	0.4982	0.4758	0.48	0.4712	0.4712	0.4838	0.00516742
10	20283673	20283683	20283681	0.47	0.39	0.53	0.31	0.4982	0.4758	0.4982	0.4278	0.4278	0.48875	0.028133
10	20283673	20283683	20283681	0.47	0.39	0.53	0.38	0.4982	0.4758	0.4982	0.4712	0.4712	0.493387	0.015277
10	20414862	20414880	20414876	0.22	0.34	0.12	0.19	0.3432	0.4488	0.2112	0.3078	0.3078	0.340388	0.0371268
10	20449679	20449688	20449683	0.7	0.59	0.42	0.48	0.42	0.4838	0.4872	0.4992	0.4992	0.495488	0.0462928
10	20564845	20564857	20564849	0.82	0.88	0.6	0.71	0.2952	0.2112	0.48	0.4118	0.4118	0.372488	0.0615792
10	20758132	20758148	20758144	0.4	0.27	0.11	0.2	0.48	0.3942	0.1958	0.32	0.32	0.36995	0.0606839
10	2089550	2089559	2089556	0.52	0.48	0.51	0.49	0.4992	0.4992	0.4998	0.4998	0.4998	0.5	0.001
10	20990506	20990516	20990507	0.66	0.35	0.29	0.36	0.4488	0.455	0.4118	0.4608	0.4608	0.48555	0.0853671
10	21040561	21040585	21040579	0.29	0.28	0.51	0.31	0.4118	0.4032	0.4998	0.4278	0.4278	0.453487	0.0393341
10	2119405	2119417	2119410	0.1	0.28	0.14	0.32	0.18	0.4032	0.2408	0.4352	0.4352	0.3318	0.0512357
10	22330867	22330885	22330872	0.38	0.73	0.92	0.68	0.4712	0.3942	0.1472	0.4352	0.4352	0.436987	0.171715
10	2266797	2266807	2266800	0.07	0.09	0.07	0.07	0.1302	0.1638	0.1302	0.1302	0.1302	0.13875	0.00108108
10	22809644	22809654	22809647	0.07	0.29	0.36	0.1	0.1302	0.4118	0.4608	0.18	0.18	0.32595	0.0928056
10	2293363	2293372	2293370	0.59	0.66	0.36	0.62	0.4838	0.4488	0.4608	0.4712	0.4712	0.493387	0.0552051
10	23351749	23351758	23351756	0.55	0.68	0.58	0.57	0.495	0.4352	0.4872	0.4902	0.4902	0.48195	0.0104783
10	23423462	23423474	23423471	0.39	0.76	0.45	0.6	0.4758	0.3648	0.495	0.48	0.48	0.495	0.0830303
10	23665537	23665547	23665541	0.55	0.21	0.06	0.46	0.495	0.3318	0.1128	0.4968	0.4968	0.4352	0.174862
10	23683324	23683348	23683337	0.34	0.07	0.56	0.11	0.4488	0.1302	0.4928	0.1958	0.1958	0.3942	0.196093
10	2373957	2373966	2373960	0.24	0.26	0.05	0.25	0.3648	0.3848	0.095	0.375	0.375	0.32	0.0471875
10	2396241	2396255	2396252	0.44	0.18	0.5	0.24	0.4928	0.2952	0.5	0.3648	0.3648	0.4488	0.0793226
10	2396298	2396316	2396312	0.07	0.06	0.06	0.07	0.1302	0.1128	0.1128	0.1302	0.1302	0.12155	0.000411353
10	24107261	24107275	24107271	0.1	0.17	0.16	0.17	0.18	0.2822	0.2688	0.2822	0.2822	0.255	0.00666667
10	24107261	24107275	24107272	0.25	0.2	0.15	0.22	0.375	0.32	0.255	0.3432	0.3432	0.32595	0.00813008
10	24651873	24651885	24651877	0.3	0.2	0.13	0.25	0.42	0.32	0.2262	0.375	0.375	0.3432	0.0230186
10	24651873	24651885	24651878	0.32	0.21	0.14	0.25	0.4352	0.3318	0.2408	0.375	0.375	0.3542	0.0239977
10	24678020	24678030	24678026	0.81	0.38	0.58	0.42	0.3078	0.4712	0.4872	0.4872	0.4872	0.495488	0.115316
10	24722200	24722209	24722204	0.18	0.21	0.19	0.17	0.2952	0.3318	0.3078	0.2822	0.2822	0.304688	0.0014359
10	24809616	24809625	24809617	0.28	0.19	0.1	0.2	0.4032	0.3078	0.18	0.32	0.32	0.310887	0.0261751
10	24848009	24848019	24848012	0.62	0.37	0.19	0.34	0.4712	0.4662	0.3078	0.4488	0.4488	0.4712	0.101231
10	25238644	25238668	25238660	0.13	0.37	0.37	0.27	0.2262	0.4662	0.4662	0.3942	0.3942	0.40755	0.0474788
10	25321243	25321253	25321246	0.06	0.26	0.46	0.36	0.1128	0.3848	0.4968	0.4608	0.4608	0.40755	0.107349
10	25377550	25377559	25377554	0.07	0.26	0.46	0.4	0.1302	0.3848	0.4968	0.48	0.48	0.417988	0.107748
10	25450208	25450220	25450213	0.44	0.09	0.3	0.26	0.4928	0.1638	0.42	0.3848	0.3848	0.396487	0.0785334
10	25593500	25593510	25593503	0.58	0.08	0.14	0.14	0.4872	0.1472	0.2408	0.2408	0.2408	0.35955	0.22403
10	25611771	25611780	25611776	0.33	0.77	0.19	0.52	0.4422	0.3542	0.3078	0.4992	0.4992	0.495488	0.190999
10	25668894	25668904	25668896	0.54	0.73	0.18	0.55	0.4968	0.3942	0.2952	0.495	0.495	0.5	0.1594
10	25711779	25711787	25711785	0.21	0.05	0.05	0.07	0.3318	0.095	0.095	0.1302	0.1302	0.17195	0.05205
10	2576471	2576481	2576476	0.08	0.06	0.16	0.11	0.1472	0.1128	0.2688	0.1958	0.1958	0.183987	0.0154222
10	25827412	25827424	25827415	0.12	0.34	0.08	0.35	0.2112	0.4488	0.1472	0.455	0.455	0.345988	0.0879728
10	2584733	2584749	2584737	0.05	0.17	0.19	0.19	0.095	0.2822	0.3078	0.3078	0.3078	0.255	0.0266667
10	25927957	25927981	25927970	0.05	0.06	0.25	0.05	0.095	0.1128	0.375	0.095	0.095	0.183987	0.0790135
10	25940011	25940021	25940013	0.71	0.32	0.45	0.43	0.4118	0.4352	0.495	0.4902	0.4902	0.498987	0.0820411
10	26029130	26029138	26029136	0.13	0.18	0.15	0.11	0.2262	0.2952	0.255	0.1958	0.1958	0.244388	0.00547287
10	26195984	26195994	26195991	0.33	0.59	0.63	0.53	0.4422	0.4838	0.4662	0.4982	0.4982	0.4992	0.0532853
10	2631369	2631377	2631374	0.47	0.85	0.34	0.72	0.4982	0.255	0.4488	0.4032	0.4032	0.48195	0.167341
10	26346310	26346318	26346314	0.3	0.57	0.29	0.34	0.42	0.4902	0.4118	0.4488	0.4488	0.46875	0.0555733
10	26349395	26349419	26349405	0.3	0.56	0.28	0.34	0.42	0.4928	0.4032	0.4488	0.4488	0.4662	0.0536251
10	26362581	26362601	26362590	0.28	0.55	0.28	0.33	0.4032	0.495	0.4032	0.4422	0.4422	0.4608	0.0540365
10	26436282	26436294	26436286	0.35	0.45	0.37	0.35	0.455	0.495	0.4662	0.455	0.455	0.4712	0.00721562
10	2645940	2645948	2645942	0.29	0.79	0.77	0.67	0.4118	0.3318	0.3542	0.4422	0.4422	0.4662	0.174174
10	26592373	26592397	26592384	0.8	0.28	0.37	0.37	0.32	0.4032	0.4662	0.4662	0.4662	0.49595	0.16544
10	26592373	26592397	26592388	0.43	0.17	0.22	0.19	0.4902	0.2822	0.3432	0.3078	0.3078	0.377487	0.0573198
10	26592373	26592397	26592392	0.37	0.16	0.25	0.21	0.4662	0.2688	0.375	0.3318	0.3318	0.372488	0.0323165
10	26593898	26593907	26593901	0.37	0.18	0.34	0.24	0.4662	0.2952	0.4488	0.3648	0.3648	0.405388	0.0287071
10	26634948	26634958	26634949	0.39	0.45	0.62	0.51	0.4758	0.495	0.4712	0.4998	0.4998	0.499887	0.0288815
10	26735881	26735889	26735884	0.5	0.35	0.43	0.45	0.5	0.455	0.4902	0.495	0.495	0.490887	0.0118917
10	26994404	26994416	26994411	0.06	0.36	0.34	0.35	0.1128	0.4608	0.4488	0.455	0.455	0.400987	0.078899
10	2712003	2712021	2712006	0.07	0.08	0.07	0.09	0.1302	0.1472	0.1302	0.1638	0.1638	0.142987	0.000961623
10	27144042	27144051	27144043	0.37	0.2	0.41	0.19	0.4662	0.32	0.4838	0.3078	0.3078	0.413888	0.0469632
10	27209094	27209104	27209100	0.73	0.54	0.98	0.6	0.3942	0.4968	0.0392	0.48	0.48	0.409687	0.139466
10	27478698	27478716	27478712	0.46	0.53	0.37	0.54	0.4968	0.4982	0.4662	0.4968	0.4968	0.49875	0.0185464
10	27508245	27508255	27508246	0.26	0.4	0.3	0.3	0.3848	0.48	0.42	0.42	0.42	0.43155	0.0123972
10	2751830	2751838	2751833	0.17	0.18	0.11	0.19	0.2822	0.2952	0.1958	0.3078	0.3078	0.272188	0.00711825
10	27606110	27606120	27606118	0.94	0.68	0.6	0.7	0.1128	0.4352	0.48	0.42	0.42	0.3942	0.0816844
10	27722195	27722204	27722196	0.3	0.36	0.5	0.43	0.42	0.4608	0.5	0.4902	0.4902	0.478988	0.0234609
10	27935832	27935844	27935838	0.72	0.89	1	0.9	0.4032	0.1958	0	0.18	0.18	0.214987	0.0941334
10	27938874	27938883	27938879	0.19	0.46	0.11	0.38	0.3078	0.4968	0.1958	0.4712	0.4712	0.40755	0.0972887
10	28341712	28341721	28341713	0.15	0.08	0.52	0.2	0.255	0.1472	0.4992	0.32	0.32	0.362187	0.156928
10	28354649	28354657	28354652	0.08	0.09	0.61	0.21	0.1472	0.1638	0.4758	0.3318	0.3318	0.372488	0.249237
10	28551094	28551114	28551108	0.07	0.07	0.13	0.05	0.1302	0.1302	0.2262	0.095	0.095	0.1472	0.0122283
10	28581764	28581776	28581772	0.11	0.05	0.42	0.12	0.1958	0.095	0.4872	0.2112	0.2112	0.28875	0.14355
10	28640865	28640879	28640875	0.25	0.31	0.14	0.21	0.375	0.4278	0.2408	0.3318	0.3318	0.351488	0.0217291
10	28667056	28667065	28667059	0.18	0.09	0.12	0.08	0.2952	0.1638	0.2112	0.1472	0.1472	0.207388	0.0146465
10	28693523	28693532	28693525	0.63	0.28	0.06	0.25	0.4662	0.4032	0.1128	0.375	0.375	0.42395	0.19967
10	28696400	28696420	28696413	0.62	0.32	0.06	0.26	0.4712	0.4352	0.1128	0.3848	0.3848	0.43155	0.186653
10	28699015	28699024	28699019	0.74	0.45	0.21	0.33	0.3848	0.495	0.3318	0.4422	0.4422	0.490887	0.15775
10	28803717	28803725	28803718	0.86	0.79	0.94	0.9	0.2408	0.3318	0.1128	0.18	0.18	0.222488	0.0275858
10	28870471	28870495	28870489	0.5	0.27	0.58	0.44	0.5	0.3942	0.4872	0.4928	0.4928	0.494488	0.0524533
10	28946716	28946724	28946717	0.85	0.63	0.97	0.81	0.255	0.4662	0.0582	0.3078	0.3078	0.30155	0.0986569
10	29089390	29089402	29089392	0.43	0.65	0.69	0.55	0.4902	0.455	0.4278	0.495	0.495	0.4872	0.0414614
10	29163826	29163834	29163827	0.94	1	1	1	0.1128	0	0	0	0	0.02955	0.0456853
10	29163826	29163834	29163829	0.91	0.89	0.98	0.9	0.1638	0.1958	0.0392	0.18	0.18	0.1472	0.0169837
10	29173846	29173856	29173847	0.12	0.09	0.09	0.22	0.2112	0.1638	0.1638	0.3432	0.3432	0.2262	0.0251989
10	29191205	29191215	29191207	0.08	0.35	0.7	0.48	0.1472	0.455	0.42	0.4992	0.4992	0.480988	0.209231
10	29281767	29281785	29281774	0.22	0.17	0.36	0.23	0.3432	0.2822	0.4608	0.3542	0.3542	0.36995	0.0266252
10	29383230	29383240	29383237	0.28	0.42	0.5	0.43	0.4032	0.4872	0.5	0.4902	0.4902	0.482888	0.0263778
10	29434208	29434220	29434215	0.75	0.65	0.59	0.61	0.375	0.455	0.4838	0.4758	0.4758	0.455	0.0167033
10	29456812	29456827	29456822	0.28	0.06	0.19	0.1	0.4032	0.1128	0.3078	0.18	0.18	0.265387	0.0544016
10	29466002	29466012	29466004	0.79	0.41	0.58	0.45	0.3318	0.4838	0.4872	0.495	0.495	0.493387	0.0890527
10	2954163	2954183	2954169	0.35	0.47	0.2	0.36	0.455	0.4982	0.32	0.4608	0.4608	0.45195	0.0408231
10	29561672	29561690	29561686	0.49	0.43	0.23	0.43	0.4998	0.4902	0.3542	0.4902	0.4902	0.47795	0.0404854
10	29636655	29636665	29636662	0.1	0.32	0.42	0.39	0.18	0.4352	0.4872	0.4758	0.4758	0.425887	0.0735816
10	30047454	30047464	30047459	0.11	0.1	0.15	0.06	0.1958	0.18	0.255	0.1128	0.1128	0.18795	0.0109072
10	30146968	30146976	30146973	0.26	0.1	0.35	0.11	0.3848	0.18	0.455	0.1958	0.1958	0.32595	0.0676484
10	30250161	30250173	30250166	0.36	0.5	0.76	0.58	0.4608	0.5	0.3648	0.4872	0.4872	0.495	0.0844444
10	30257576	30257586	30257581	0.8	0.51	0.76	0.64	0.32	0.4998	0.3648	0.4608	0.4608	0.436987	0.0586687
10	30591047	30591055	30591048	0.1	0.54	0.13	0.51	0.18	0.4968	0.2262	0.4998	0.4998	0.4352	0.194164
10	30694432	30694450	30694444	0.11	0.54	0.41	0.48	0.1958	0.4968	0.4838	0.4992	0.4992	0.47355	0.115405
10	30796684	30796700	30796688	0.13	0.16	0.5	0.3	0.2262	0.2688	0.5	0.42	0.42	0.396487	0.10779
10	31112492	31112504	31112496	0.44	0.47	0.69	0.62	0.4928	0.4982	0.4278	0.4712	0.4712	0.49395	0.0434254
10	31112492	31112504	31112499	0.49	0.49	0.72	0.67	0.4998	0.4998	0.4032	0.4422	0.4422	0.482888	0.0448086
10	3116017	3116025	3116018	0.15	0.16	0.31	0.21	0.255	0.2688	0.4278	0.3318	0.3318	0.328887	0.0244384
10	31172824	31172832	31172825	0.63	0.73	0.48	0.72	0.4662	0.3942	0.4992	0.4032	0.4032	0.4608	0.0436198
10	31456169	31456177	31456175	0.1	0.09	0.18	0.06	0.18	0.1638	0.2952	0.1128	0.1128	0.191887	0.0205198
10	31895466	31895486	31895472	0.41	0.1	0.07	0.12	0.4838	0.18	0.1302	0.2112	0.2112	0.28875	0.129697
10	31960492	31960500	31960498	0.17	0.61	0.64	0.49	0.2822	0.4758	0.4608	0.4998	0.4998	0.498987	0.138956
10	32082102	32082120	32082114	0.57	0.59	0.87	0.6	0.4902	0.4838	0.2262	0.48	0.48	0.450387	0.0673587
10	32097845	32097853	32097850	0.09	0.22	0.38	0.25	0.1638	0.3432	0.4712	0.375	0.375	0.35955	0.0591017
10	32170303	32170311	32170304	0.09	0.22	0.39	0.25	0.1638	0.3432	0.4758	0.375	0.375	0.362187	0.0627783
10	32268052	32268064	32268056	0.76	0.9	0.87	0.9	0.3648	0.18	0.2262	0.18	0.18	0.244388	0.0271597
10	32377356	32377377	32377360	0.28	0.45	0.34	0.41	0.4032	0.495	0.4488	0.4838	0.4838	0.4662	0.0182325
10	32404358	32404382	32404363	0.36	0.52	0.69	0.45	0.4608	0.4992	0.4278	0.495	0.495	0.49995	0.0585059
10	32462256	32462272	32462259	0.06	0.13	0.1	0.07	0.1128	0.2262	0.18	0.1302	0.1302	0.1638	0.00915751
10	32627870	32627890	32627874	0.14	0.52	0.69	0.43	0.2408	0.4992	0.4278	0.4902	0.4902	0.49395	0.160846
10	32627870	32627890	32627875	0.13	0.52	0.69	0.43	0.2262	0.4992	0.4278	0.4902	0.4902	0.493387	0.167287
10	32686336	32686356	32686343	0.08	0.09	0.19	0.09	0.1472	0.1638	0.3078	0.1638	0.1638	0.199687	0.0202191
10	32750680	32750692	32750688	0.05	0.12	0.37	0.07	0.095	0.2112	0.4662	0.1302	0.1302	0.258487	0.127037
10	32955312	32955320	32955314	0.08	0.09	0.17	0.19	0.1472	0.1638	0.2822	0.3078	0.3078	0.229887	0.0201729
10	33150652	33150661	33150658	0.61	0.99	0.99	0.93	0.4758	0.0198	0.0198	0.1302	0.1302	0.2112	0.235795
10	33554044	33554068	33554052	0.17	0.14	0.06	0.12	0.2822	0.2408	0.1128	0.2112	0.2112	0.214987	0.015059
10	33602946	33602958	33602948	0.45	0.72	0.89	0.75	0.495	0.4032	0.1958	0.375	0.375	0.417988	0.121385
10	33727852	33727876	33727871	0.14	0.15	0.13	0.15	0.2408	0.255	0.2262	0.255	0.255	0.244388	0.000562631
10	33736573	33736585	33736582	0.12	0.13	0.1	0.13	0.2112	0.2262	0.18	0.2262	0.2262	0.2112	0.00142045
10	33863191	33863201	33863196	0.72	0.59	0.56	0.67	0.4032	0.4838	0.4928	0.4422	0.4422	0.46355	0.017366
10	33884129	33884139	33884137	0.48	0.49	0.6	0.52	0.4992	0.4998	0.48	0.4992	0.4992	0.498987	0.00889301
10	33892614	33892624	33892616	0.87	0.96	0.7	0.97	0.2262	0.0768	0.42	0.0582	0.0582	0.21875	0.1072
10	33893229	33893247	33893234	0.87	0.96	0.69	0.97	0.2262	0.0768	0.4278	0.0582	0.0582	0.222488	0.113433
10	33893229	33893247	33893237	0.87	0.96	0.69	0.97	0.2262	0.0768	0.4278	0.0582	0.0582	0.222488	0.113433
10	34015760	34015770	34015762	0.05	0.07	0.22	0.09	0.095	0.1302	0.3432	0.1638	0.1638	0.191887	0.0460556
10	34058236	34058252	34058249	0.05	0.36	0.59	0.29	0.095	0.4608	0.4838	0.4118	0.4118	0.436987	0.169656
10	34143258	34143266	34143263	0.52	0.4	0.67	0.43	0.4992	0.48	0.4422	0.4902	0.4902	0.49995	0.0441044
10	34213959	34213968	34213962	0.43	0.38	0.74	0.42	0.4902	0.4712	0.3848	0.4872	0.4872	0.499887	0.0830937
10	34539083	34539095	34539086	0.25	0.08	0.05	0.09	0.375	0.1472	0.095	0.1638	0.1638	0.207388	0.0585257
10	34639561	34639569	34639562	0.11	0.3	0.37	0.29	0.1958	0.42	0.4662	0.4118	0.4118	0.391887	0.0470479
10	34894686	34894700	34894697	0.12	0.08	0.08	0.08	0.2112	0.1472	0.1472	0.1472	0.1472	0.1638	0.003663
10	35132147	35132159	35132156	0.12	0.47	0.21	0.36	0.2112	0.4982	0.3318	0.4608	0.4608	0.4118	0.0881496
10	35203487	35203503	35203498	0.2	0.13	0.15	0.12	0.32	0.2262	0.255	0.2112	0.2112	0.255	0.00745098
10	35277212	35277228	35277223	0.09	0.07	0.1	0.1	0.1638	0.1302	0.18	0.18	0.18	0.1638	0.0018315
10	35280455	35280464	35280460	0.08	0.19	0.24	0.19	0.1472	0.3078	0.3648	0.3078	0.3078	0.28875	0.0237229
10	35280601	35280611	35280604	0.16	0.37	0.31	0.33	0.2688	0.4662	0.4278	0.4422	0.4422	0.413888	0.0305337
10	35366242	35366258	35366253	0.05	0.19	0.09	0.15	0.095	0.3078	0.1638	0.255	0.255	0.2112	0.0274621
10	35898086	35898096	35898091	0.18	0.68	0.41	0.57	0.2952	0.4352	0.4838	0.4902	0.4902	0.4968	0.142311
10	36135010	36135031	36135025	0.37	0.08	0.11	0.15	0.4662	0.1472	0.1958	0.255	0.255	0.291988	0.0888309
10	36135010	36135031	36135027	0.54	0.58	0.64	0.62	0.4968	0.4872	0.4608	0.4712	0.4712	0.48195	0.00612097
10	36292631	36292640	36292633	0.39	0.84	0.49	0.69	0.4758	0.2688	0.4998	0.4278	0.4278	0.478988	0.127221
10	36296041	36296051	36296043	0.44	0.84	0.49	0.7	0.4928	0.2688	0.4998	0.42	0.42	0.472388	0.110159
10	36321121	36321131	36321127	0.55	0.7	0.74	0.7	0.495	0.42	0.3848	0.42	0.42	0.440487	0.0239224
10	36358684	36358700	36358695	0.23	0.05	0.22	0.07	0.3542	0.095	0.3432	0.1302	0.1302	0.244388	0.056212
10	36407023	36407033	36407030	0.3	0.68	0.67	0.61	0.42	0.4352	0.4422	0.4758	0.4758	0.49155	0.0981589
10	36411663	36411678	36411669	0.26	0.13	0.23	0.14	0.3848	0.2262	0.3542	0.2408	0.2408	0.3078	0.0204678
10	3646843	3646859	3646847	0.1	0.33	0.29	0.27	0.18	0.4422	0.4118	0.3942	0.3942	0.372488	0.0414443
10	3652317	3652325	3652321	0.09	0.06	0.09	0.06	0.1638	0.1128	0.1638	0.1128	0.1128	0.13875	0.00324324
10	3677349	3677359	3677357	0.05	0.32	0.27	0.31	0.095	0.4352	0.3942	0.4278	0.4278	0.362187	0.0666437
10	37031577	37031601	37031594	0.25	0.05	0.07	0.06	0.375	0.095	0.1302	0.1128	0.1128	0.191887	0.0710703
10	37111687	37111696	37111692	0.41	0.33	0.59	0.42	0.4838	0.4422	0.4838	0.4872	0.4872	0.492188	0.0364444
10	37298759	37298768	37298761	0.1	0.11	0.05	0.1	0.18	0.1958	0.095	0.18	0.18	0.1638	0.00671551
10	3731264	3731278	3731268	0.13	0.29	0.32	0.26	0.2262	0.4118	0.4352	0.3848	0.3848	0.375	0.028
10	37320133	37320145	37320141	0.37	0.44	0.27	0.42	0.4662	0.4928	0.3942	0.4872	0.4872	0.46875	0.0184533
10	37441066	37441075	37441071	0.41	0.44	0.2	0.42	0.4838	0.4928	0.32	0.4872	0.4872	0.464888	0.0407357
10	37619922	37619932	37619925	0.19	0.07	0.05	0.12	0.3078	0.1302	0.095	0.2112	0.2112	0.191887	0.0304215
10	37619922	37619932	37619929	0.08	0.09	0.18	0.1	0.1472	0.1638	0.2952	0.18	0.18	0.199687	0.0157121
10	37619955	37619965	37619962	0.06	0.07	0.08	0.05	0.1128	0.1302	0.1472	0.095	0.095	0.12155	0.00205677
10	37677662	37677672	37677668	0.64	0.56	0.82	0.69	0.4608	0.4928	0.2952	0.4278	0.4278	0.436987	0.0408192
10	37771021	37771030	37771027	0.22	0.07	0.15	0.07	0.3432	0.1302	0.255	0.1302	0.1302	0.222488	0.0352267
10	37823937	37823958	37823946	0.2	0.25	0.13	0.18	0.32	0.375	0.2262	0.2952	0.2952	0.3078	0.0120208
10	3809326	3809346	3809341	0.05	0.08	0.05	0.1	0.095	0.1472	0.095	0.18	0.18	0.1302	0.00691244
10	38157099	38157108	38157101	0.59	0.65	0.72	0.65	0.4838	0.455	0.4032	0.455	0.455	0.453487	0.00934425
10	38451878	38451887	38451885	0.39	0.42	0.48	0.41	0.4758	0.4872	0.4992	0.4838	0.4838	0.48875	0.00460358
10	38587398	38587408	38587406	0.48	0.51	0.55	0.52	0.4992	0.4998	0.495	0.4992	0.4992	0.49955	0.00250225
10	38941403	38941419	38941415	0.47	0.49	0.53	0.52	0.4982	0.4998	0.4982	0.4992	0.4992	0.499987	0.00227506
10	39004418	39004426	39004424	0.18	0.19	0.27	0.23	0.2952	0.3078	0.3942	0.3542	0.3542	0.340388	0.00745474
10	39011653	39011671	39011658	0.19	0.18	0.27	0.23	0.3078	0.2952	0.3942	0.3542	0.3542	0.340388	0.00745474
10	3955401	3955409	3955405	0.75	0.99	0.99	0.94	0.375	0.0198	0.0198	0.1128	0.1128	0.151388	0.129056
10	4057706	4057714	4057708	0.7	0.27	0.07	0.23	0.42	0.3942	0.1302	0.3542	0.3542	0.433387	0.250901
10	4243293	4243311	4243306	0.59	0.38	0.07	0.38	0.4838	0.4712	0.1302	0.4712	0.4712	0.45795	0.150344
10	42434056	42434066	42434060	0.05	0.05	0.22	0.1	0.095	0.095	0.3432	0.18	0.18	0.18795	0.0513434
10	4244627	4244643	4244635	0.05	0.28	0.07	0.27	0.095	0.4032	0.1302	0.3942	0.3942	0.278888	0.0833221
10	42463674	42463683	42463679	0.3	0.52	0.4	0.53	0.42	0.4992	0.48	0.4982	0.4982	0.492188	0.0362413
10	42706235	42706247	42706238	0.08	0.1	0.16	0.1	0.1472	0.18	0.2688	0.18	0.18	0.1958	0.00919305
10	42863998	42864012	42864009	0.18	0.31	0.31	0.25	0.2952	0.4278	0.4278	0.375	0.375	0.387188	0.0148184
10	43986421	43986430	43986426	0.12	0.53	0.61	0.58	0.2112	0.4982	0.4758	0.4872	0.4872	0.4968	0.158414
10	44000154	44000172	44000168	0.45	0.78	0.91	0.82	0.495	0.3432	0.1638	0.2952	0.2952	0.3848	0.157225
10	44040109	44040118	44040112	0.14	0.53	0.59	0.44	0.2408	0.4982	0.4838	0.4928	0.4928	0.48875	0.122455
10	44122475	44122491	44122486	0.25	0.24	0.51	0.24	0.375	0.3648	0.4998	0.3648	0.3648	0.4278	0.0624123
10	44192067	44192077	44192071	0.44	0.27	0.67	0.37	0.4928	0.3942	0.4422	0.4662	0.4662	0.492188	0.0880508
10	44211784	44211796	44211789	0.12	0.05	0.05	0.08	0.2112	0.095	0.095	0.1472	0.1472	0.13875	0.0118919
10	44550497	44550505	44550503	0.28	0.23	0.15	0.25	0.4032	0.3542	0.255	0.375	0.375	0.351488	0.0131939
10	44609227	44609235	44609230	0.15	0.07	0.06	0.05	0.255	0.1302	0.1128	0.095	0.095	0.151388	0.020725
10	44609227	44609235	44609231	0.21	0.17	0.31	0.2	0.3318	0.2822	0.4278	0.32	0.32	0.345988	0.0160049
10	44680599	44680613	44680607	0.16	0.09	0.07	0.05	0.2688	0.1638	0.1302	0.095	0.095	0.167887	0.020475
10	44704274	44704284	44704279	0.19	0.09	0.08	0.06	0.3078	0.1638	0.1472	0.1128	0.1128	0.18795	0.0268688
10	44885157	44885173	44885170	0.18	0.22	0.15	0.15	0.2952	0.3432	0.255	0.255	0.255	0.28875	0.00571429
10	44966270	44966279	44966275	0.08	0.17	0.25	0.12	0.1472	0.2822	0.375	0.2112	0.2112	0.26195	0.0307311
10	44994507	44994515	44994510	0.76	0.85	0.75	0.86	0.3648	0.255	0.375	0.2408	0.2408	0.31395	0.0160854
10	45108827	45108839	45108829	0.33	0.39	0.28	0.34	0.4422	0.4758	0.4032	0.4488	0.4488	0.44555	0.00684547
10	45165599	45165608	45165601	0.42	0.09	0.41	0.14	0.4872	0.1638	0.4838	0.2408	0.2408	0.38955	0.117186
10	45182954	45182966	45182956	0.18	0.08	0.24	0.09	0.2952	0.1472	0.3648	0.1638	0.1638	0.251487	0.0347433
10	4538050	4538062	4538058	0.66	0.62	0.88	0.69	0.4488	0.4712	0.2112	0.4278	0.4278	0.409687	0.0486651
10	4538380	4538394	4538383	0.1	0.21	0.33	0.23	0.18	0.3318	0.4422	0.3542	0.3542	0.340388	0.0391833
10	45449670	45449682	45449677	0.4	0.27	0.48	0.28	0.48	0.3942	0.4992	0.4032	0.4032	0.459388	0.0331692
10	45992220	45992234	45992223	0.19	0.16	0.11	0.22	0.3078	0.2688	0.1958	0.3432	0.3432	0.2822	0.0116938
10	46060191	46060203	46060196	0.08	0.08	0.05	0.05	0.1472	0.1472	0.095	0.095	0.095	0.12155	0.00370218
10	46245305	46245319	46245310	0.13	0.08	0.28	0.13	0.2262	0.1472	0.4032	0.2262	0.2262	0.26195	0.0429471
10	4834994	4835004	4835000	0.05	0.12	0.18	0.12	0.095	0.2112	0.2952	0.2112	0.2112	0.207388	0.0204328
10	4900005	4900013	4900006	0.27	0.26	0.16	0.27	0.3942	0.3848	0.2688	0.3942	0.3942	0.3648	0.0117873
10	49500035	49500044	49500038	0.37	0.52	0.6	0.45	0.4662	0.4992	0.48	0.495	0.495	0.49955	0.028926
10	4973509	4973519	4973514	0.15	0.08	0.51	0.25	0.255	0.1472	0.4998	0.375	0.375	0.372488	0.142924
10	49810970	49810980	49810976	0.31	0.47	0.67	0.54	0.4278	0.4982	0.4422	0.4968	0.4968	0.499987	0.0674767
10	49888982	49888991	49888989	0.07	0.15	0.09	0.08	0.1302	0.255	0.1638	0.1472	0.1472	0.175987	0.0110093
10	49930702	49930712	49930708	0.2	0.21	0.33	0.15	0.32	0.3318	0.4422	0.255	0.255	0.345988	0.0252538
10	49957400	49957412	49957407	0.15	0.34	0.37	0.27	0.255	0.4488	0.4662	0.3942	0.3942	0.405388	0.0353674
10	4997639	4997648	4997640	0.07	0.17	0.1	0.17	0.1302	0.2822	0.18	0.2822	0.2822	0.222488	0.0172482
10	50132666	50132675	50132668	0.54	0.63	1	0.73	0.4968	0.4662	0	0.3942	0.3942	0.39875	0.149091
10	50327458	50327468	50327463	0.73	0.38	0.31	0.47	0.3942	0.4712	0.4278	0.4982	0.4982	0.498487	0.101582
10	50554666	50554687	50554670	0.21	0.12	0.27	0.12	0.3318	0.2112	0.3942	0.2112	0.2112	0.2952	0.027439
10	50905603	50905611	50905605	0.79	0.99	0.74	0.98	0.3318	0.0198	0.3848	0.0392	0.0392	0.21875	0.1136
10	51735343	51735352	51735344	0.38	0.45	0.87	0.58	0.4712	0.495	0.2262	0.4872	0.4872	0.4902	0.143411
10	51823042	51823050	51823048	0.07	0.44	0.33	0.31	0.1302	0.4928	0.4422	0.4278	0.4278	0.409687	0.0889397
10	52340184	52340193	52340186	0.35	0.22	0.65	0.33	0.455	0.3432	0.455	0.4422	0.4422	0.474687	0.107097
10	52415195	52415205	52415201	0.35	0.62	0.53	0.65	0.455	0.4712	0.4982	0.455	0.455	0.497188	0.0549843
10	52498935	52498959	52498944	0.12	0.42	0.62	0.49	0.2112	0.4872	0.4712	0.4998	0.4998	0.484687	0.13893
10	52530298	52530307	52530300	0.23	0.34	0.55	0.23	0.3542	0.4488	0.495	0.3542	0.3542	0.447188	0.0763382
10	52718146	52718156	52718151	0.14	0.59	0.76	0.52	0.2408	0.4838	0.3648	0.4992	0.4992	0.499987	0.20568
10	52863980	52863989	52863987	0.28	0.56	0.72	0.52	0.4032	0.4928	0.4032	0.4992	0.4992	0.4992	0.099359
10	52879833	52879842	52879837	0.63	0.84	0.87	0.81	0.4662	0.2688	0.2262	0.3078	0.3078	0.334688	0.0521008
10	53180921	53180945	53180930	0.25	0.12	0.08	0.29	0.375	0.2112	0.1472	0.4118	0.4118	0.30155	0.050572
10	53431332	53431350	53431341	0.13	0.12	0.08	0.17	0.2262	0.2112	0.1472	0.2822	0.2822	0.21875	0.00937143
10	53502812	53502828	53502816	0.15	0.09	0.16	0.09	0.255	0.1638	0.2688	0.1638	0.1638	0.214987	0.00994244
10	53527092	53527110	53527106	0.35	0.09	0.08	0.1	0.455	0.1638	0.1472	0.18	0.18	0.26195	0.0971559
10	53558863	53558873	53558868	0.18	0.43	0.06	0.33	0.2952	0.4902	0.1128	0.4422	0.4422	0.375	0.1064
10	53583609	53583618	53583616	0.47	0.1	0.2	0.13	0.4982	0.18	0.32	0.2262	0.2262	0.34875	0.122294
10	53694014	53694024	53694015	0.35	0.21	0.36	0.2	0.455	0.3318	0.4608	0.32	0.32	0.4032	0.0280258
10	53694014	53694024	53694016	0.36	0.22	0.35	0.2	0.4608	0.3432	0.455	0.32	0.32	0.405388	0.0262403
10	53694014	53694024	53694017	0.36	0.22	0.35	0.2	0.4608	0.3432	0.455	0.32	0.32	0.405388	0.0262403
10	53784077	53784087	53784078	0.71	0.58	0.54	0.59	0.4118	0.4872	0.4968	0.4838	0.4838	0.47795	0.0168428
10	53909970	53909982	53909977	0.31	0.22	0.26	0.31	0.4278	0.3432	0.3848	0.4278	0.4278	0.39875	0.00714734
10	53947974	53947984	53947977	0.05	0.31	0.17	0.34	0.095	0.4278	0.2822	0.4488	0.4488	0.340388	0.0791377
10	53948050	53948060	53948052	0.09	0.23	0.26	0.27	0.1638	0.3542	0.3848	0.3942	0.3942	0.334688	0.0311858
10	53980173	53980189	53980186	0.22	0.63	0.77	0.58	0.3432	0.4662	0.3542	0.4872	0.4872	0.495	0.166263
10	54356912	54356922	54356914	0.68	0.98	0.97	0.97	0.4352	0.0392	0.0582	0.0582	0.0582	0.18	0.179444
10	54547150	54547158	54547155	0.17	0.15	0.07	0.1	0.2822	0.255	0.1302	0.18	0.18	0.214987	0.0145939
10	54608840	54608850	54608848	0.13	0.21	0.29	0.31	0.2262	0.3318	0.4118	0.4278	0.4278	0.35955	0.0282297
10	54764104	54764112	54764108	0.22	0.24	0.29	0.24	0.3432	0.3648	0.4118	0.3648	0.3648	0.372488	0.00359072
10	54910597	54910618	54910614	0.22	0.11	0.16	0.12	0.3432	0.1958	0.2688	0.2112	0.2112	0.258487	0.0144591
10	55086317	55086333	55086326	0.1	0.14	0.07	0.17	0.18	0.2408	0.1302	0.2822	0.2822	0.2112	0.0137311
10	55087866	55087874	55087870	0.17	0.41	0.66	0.46	0.2822	0.4838	0.4488	0.4968	0.4968	0.48875	0.124501
10	55194458	55194466	55194461	0.75	0.59	0.83	0.7	0.375	0.4838	0.2822	0.42	0.42	0.405388	0.0373408
10	55251167	55251183	55251178	0.3	0.1	0.4	0.28	0.42	0.18	0.48	0.4032	0.4032	0.3942	0.0593607
10	55318159	55318175	55318165	0.74	0.51	0.85	0.62	0.3848	0.4998	0.255	0.4712	0.4712	0.4352	0.0746783
10	55439323	55439339	55439328	0.2	0.35	0.74	0.41	0.32	0.455	0.3848	0.4838	0.4838	0.48875	0.159284
10	55535998	55536006	55536003	0.2	0.1	0.3	0.14	0.32	0.18	0.42	0.2408	0.2408	0.30155	0.0376389
10	55638183	55638197	55638194	0.43	0.67	0.76	0.69	0.4902	0.4422	0.3648	0.4278	0.4278	0.462187	0.0669371
10	55648096	55648108	55648098	0.4	0.48	0.62	0.48	0.48	0.4992	0.4712	0.4992	0.4992	0.49995	0.0251025
10	55944220	55944232	55944223	0.53	0.18	0.88	0.31	0.4982	0.2952	0.2112	0.4278	0.4278	0.49875	0.282005
10	55954482	55954502	55954487	0.31	0.08	0.07	0.15	0.4278	0.1472	0.1302	0.255	0.255	0.258487	0.0713284
10	55985788	55985802	55985798	0.25	0.75	0.15	0.6	0.375	0.375	0.255	0.48	0.48	0.492188	0.245714
10	55999174	55999192	55999189	0.22	0.37	0.08	0.29	0.3432	0.4662	0.1472	0.4118	0.4118	0.3648	0.0622259
10	56020476	56020491	56020483	0.55	0.76	0.19	0.65	0.495	0.3648	0.3078	0.455	0.455	0.497188	0.184111
10	56092126	56092136	56092132	0.25	0.22	0.1	0.2	0.375	0.3432	0.18	0.32	0.32	0.310887	0.0203852
10	56104726	56104738	56104735	0.5	0.22	0.15	0.27	0.5	0.3432	0.255	0.3942	0.3942	0.40755	0.0845295
10	56126437	56126447	56126442	0.71	0.58	0.08	0.49	0.4118	0.4872	0.1472	0.4998	0.4998	0.49755	0.223194
10	5619471	5619483	5619474	0.19	0.3	0.23	0.24	0.3078	0.42	0.3542	0.3648	0.3648	0.3648	0.00849781
10	5619471	5619483	5619476	0.2	0.29	0.22	0.25	0.32	0.4118	0.3432	0.375	0.375	0.3648	0.00630482
10	56296787	56296797	56296791	0.61	0.28	0.64	0.3	0.4758	0.4032	0.4608	0.42	0.42	0.496387	0.113696
10	56382403	56382413	56382406	0.09	0.1	0.09	0.1	0.1638	0.18	0.1638	0.18	0.18	0.17195	0.000290782
10	56382403	56382413	56382407	0.08	0.05	0.08	0.08	0.1472	0.095	0.1472	0.1472	0.1472	0.134488	0.00250953
10	5640275	5640287	5640282	0.18	0.26	0.19	0.36	0.2952	0.3848	0.3078	0.4608	0.4608	0.372488	0.0277526
10	56472968	56472984	56472977	0.18	0.1	0.07	0.19	0.2952	0.18	0.1302	0.3078	0.3078	0.23355	0.0224791
10	56482794	56482804	56482796	0.18	0.1	0.07	0.18	0.2952	0.18	0.1302	0.2952	0.2952	0.229887	0.0206079
10	56517500	56517512	56517509	0.1	0.17	0.08	0.16	0.18	0.2822	0.1472	0.2688	0.2688	0.222488	0.013203
10	56521716	56521726	56521721	0.23	0.16	0.43	0.35	0.3542	0.2688	0.4902	0.455	0.455	0.413888	0.0527619
10	56633716	56633736	56633730	0.74	0.68	0.87	0.8	0.3848	0.4352	0.2262	0.32	0.32	0.351488	0.0282727
10	56633733	56633748	56633738	0.75	0.7	0.88	0.82	0.375	0.42	0.2112	0.2952	0.2952	0.334688	0.0278992
10	56705084	56705108	56705103	0.28	0.26	0.15	0.3	0.4032	0.3848	0.255	0.42	0.42	0.372488	0.0180879
10	56784074	56784088	56784081	0.29	0.4	0.5	0.37	0.4118	0.48	0.5	0.4662	0.4662	0.4758	0.0237495
10	56932078	56932086	56932080	0.16	0.26	0.3	0.24	0.2688	0.3848	0.42	0.3648	0.3648	0.3648	0.0142544
10	56932568	56932580	56932571	0.43	0.52	0.65	0.42	0.4902	0.4992	0.455	0.4872	0.4872	0.49995	0.0341034
10	5704495	5704504	5704497	0.17	0.11	0.27	0.2	0.2822	0.1958	0.3942	0.32	0.32	0.304688	0.0217846
10	57094058	57094074	57094071	0.18	0.05	0.06	0.07	0.2952	0.095	0.1128	0.1302	0.1302	0.1638	0.0335775
10	57094058	57094074	57094071	0.18	0.05	0.06	0.09	0.2952	0.095	0.1128	0.1638	0.1638	0.17195	0.0305321
10	57094058	57094074	57094071	0.18	0.05	0.1	0.07	0.2952	0.095	0.18	0.1302	0.1302	0.18	0.0272222
10	57094058	57094074	57094071	0.18	0.05	0.1	0.09	0.2952	0.095	0.18	0.1638	0.1638	0.18795	0.0236765
10	57094058	57094074	57094071	0.18	0.11	0.06	0.07	0.2952	0.1958	0.1128	0.1302	0.1302	0.18795	0.0236765
10	57094058	57094074	57094071	0.18	0.11	0.06	0.09	0.2952	0.1958	0.1128	0.1638	0.1638	0.1958	0.0199183
10	57094058	57094074	57094071	0.18	0.11	0.1	0.07	0.2952	0.1958	0.18	0.1302	0.1302	0.20355	0.0159666
10	57094058	57094074	57094071	0.18	0.11	0.1	0.09	0.2952	0.1958	0.18	0.1638	0.1638	0.2112	0.0118371
10	57094058	57094074	57094071	0.18	0.05	0.06	0.07	0.2952	0.095	0.1128	0.1302	0.1302	0.1638	0.0335775
10	57094058	57094074	57094071	0.18	0.05	0.06	0.09	0.2952	0.095	0.1128	0.1638	0.1638	0.17195	0.0305321
10	57094058	57094074	57094071	0.18	0.05	0.1	0.07	0.2952	0.095	0.18	0.1302	0.1302	0.18	0.0272222
10	57094058	57094074	57094071	0.18	0.05	0.1	0.09	0.2952	0.095	0.18	0.1638	0.1638	0.18795	0.0236765
10	57094058	57094074	57094071	0.18	0.11	0.06	0.07	0.2952	0.1958	0.1128	0.1302	0.1302	0.18795	0.0236765
10	57094058	57094074	57094071	0.18	0.11	0.06	0.09	0.2952	0.1958	0.1128	0.1638	0.1638	0.1958	0.0199183
10	57094058	57094074	57094071	0.18	0.11	0.1	0.07	0.2952	0.1958	0.18	0.1302	0.1302	0.20355	0.0159666
10	57094058	57094074	57094071	0.18	0.11	0.1	0.09	0.2952	0.1958	0.18	0.1638	0.1638	0.2112	0.0118371
10	57185431	57185440	57185432	0.24	0.19	0.05	0.13	0.3648	0.3078	0.095	0.2262	0.2262	0.258487	0.0388317
10	57185431	57185440	57185432	0.24	0.19	0.05	0.27	0.3648	0.3078	0.095	0.3942	0.3942	0.304688	0.0467282
10	57185431	57185440	57185432	0.24	0.19	0.06	0.13	0.3648	0.3078	0.1128	0.2262	0.2262	0.26195	0.0345486
10	57185431	57185440	57185432	0.24	0.19	0.06	0.27	0.3648	0.3078	0.1128	0.3942	0.3942	0.3078	0.0419103
10	57185431	57185440	57185432	0.24	0.37	0.05	0.13	0.3648	0.4662	0.095	0.2262	0.2262	0.316987	0.0912891
10	57185431	57185440	57185432	0.24	0.37	0.05	0.27	0.3648	0.4662	0.095	0.3942	0.3942	0.356888	0.0751988
10	57185431	57185440	57185432	0.24	0.37	0.06	0.13	0.3648	0.4662	0.1128	0.2262	0.2262	0.32	0.0859375
10	57185431	57185440	57185432	0.24	0.37	0.06	0.27	0.3648	0.4662	0.1128	0.3942	0.3942	0.35955	0.0696704
10	57185431	57185440	57185432	0.41	0.19	0.05	0.13	0.4838	0.3078	0.095	0.2262	0.2262	0.31395	0.113872
10	57185431	57185440	57185432	0.41	0.19	0.05	0.27	0.4838	0.3078	0.095	0.3942	0.3942	0.3542	0.095991
10	57185431	57185440	57185432	0.41	0.19	0.06	0.13	0.4838	0.3078	0.1128	0.2262	0.2262	0.316987	0.108324
10	57185431	57185440	57185432	0.41	0.19	0.06	0.27	0.4838	0.3078	0.1128	0.3942	0.3942	0.356888	0.0903296
10	57185431	57185440	57185432	0.41	0.37	0.05	0.13	0.4838	0.4662	0.095	0.2262	0.2262	0.3648	0.128838
10	57185431	57185440	57185432	0.41	0.37	0.05	0.27	0.4838	0.4662	0.095	0.3942	0.3942	0.39875	0.0976803
10	57185431	57185440	57185432	0.41	0.37	0.06	0.13	0.4838	0.4662	0.1128	0.2262	0.2262	0.367387	0.122861
10	57185431	57185440	57185432	0.41	0.37	0.06	0.27	0.4838	0.4662	0.1128	0.3942	0.3942	0.400987	0.0916176
10	57268729	57268738	57268733	0.21	0.32	0.44	0.4	0.3318	0.4352	0.4928	0.48	0.48	0.450387	0.034276
10	57307646	57307656	57307649	0.24	0.3	0.48	0.33	0.3648	0.42	0.4992	0.4422	0.4422	0.447188	0.0349686
10	57307646	57307656	57307651	0.22	0.28	0.45	0.29	0.3432	0.4032	0.495	0.4118	0.4118	0.4278	0.0338943
10	57360638	57360662	57360645	0.55	0.49	0.93	0.61	0.495	0.4998	0.1302	0.4758	0.4758	0.45795	0.126105
10	57462001	57462009	57462006	0.3	0.49	0.42	0.41	0.42	0.4998	0.4872	0.4838	0.4838	0.48195	0.0191929
10	57525257	57525266	57525258	0.5	0.27	0.52	0.38	0.5	0.3942	0.4992	0.4712	0.4712	0.486387	0.0416078
10	57568546	57568556	57568551	0.06	0.31	0.33	0.23	0.1128	0.4278	0.4422	0.3542	0.3542	0.356888	0.0634304
10	57764870	57764880	57764874	0.54	0.5	0.81	0.53	0.4968	0.5	0.3078	0.4982	0.4982	0.48195	0.0648408
10	57992784	57992793	57992790	0.51	0.44	0.19	0.34	0.4998	0.4928	0.3078	0.4488	0.4488	0.4662	0.0619906
10	58077871	58077883	58077874	0.55	0.3	0.33	0.46	0.495	0.42	0.4422	0.4968	0.4968	0.4838	0.0419595
10	58413347	58413355	58413352	0.07	0.1	0.12	0.07	0.1302	0.18	0.2112	0.1302	0.1302	0.1638	0.00549451
10	58508707	58508715	58508713	0.39	0.54	0.77	0.64	0.4758	0.4968	0.3542	0.4608	0.4608	0.48555	0.0796005
10	58595207	58595217	58595210	0.09	0.61	0.62	0.52	0.1638	0.4758	0.4712	0.4992	0.4992	0.4968	0.189815
10	58867251	58867261	58867254	0.21	0.06	0.13	0.14	0.3318	0.1128	0.2262	0.2408	0.2408	0.23355	0.0241918
10	5893388	5893406	5893401	0.74	0.46	0.11	0.38	0.3848	0.4968	0.1958	0.4712	0.4712	0.487988	0.20664
10	59003075	59003087	59003079	0.59	0.37	0.17	0.34	0.4838	0.4662	0.2822	0.4488	0.4488	0.464888	0.0960179
10	59003075	59003087	59003084	0.18	0.12	0.13	0.15	0.2952	0.2112	0.2262	0.255	0.255	0.24795	0.00423472
10	59111938	59111948	59111939	0.16	0.18	0.07	0.22	0.2688	0.2952	0.1302	0.3432	0.3432	0.265387	0.0227498
10	59198748	59198757	59198752	0.13	0.6	0.84	0.48	0.2262	0.48	0.2688	0.4992	0.4992	0.499688	0.262439
10	59247973	59247981	59247975	0.77	0.81	1	0.78	0.3542	0.3078	0	0.3432	0.3432	0.2688	0.0651042
10	59328377	59328387	59328382	0.17	0.09	0.21	0.25	0.2822	0.1638	0.3318	0.375	0.375	0.2952	0.0237127
10	59611413	59611423	59611418	0.1	0.1	0.06	0.07	0.18	0.18	0.1128	0.1302	0.1302	0.151388	0.00421105
10	5978790	5978800	5978794	0.86	0.87	0.84	0.93	0.2408	0.2262	0.2688	0.1302	0.1302	0.21875	0.0102857
10	59896533	59896547	59896541	0.1	0.11	0.09	0.12	0.18	0.1958	0.1638	0.2112	0.2112	0.18795	0.00133014
10	59926756	59926784	59926773	0.52	0.19	0.34	0.22	0.4992	0.3078	0.4488	0.3432	0.3432	0.433387	0.0776153
10	59938956	59938964	59938957	0.67	0.2	0.43	0.25	0.4422	0.32	0.4902	0.375	0.375	0.474687	0.14291
10	59957061	59957089	59957070	0.12	0.06	0.15	0.09	0.2112	0.1128	0.255	0.1638	0.1638	0.18795	0.0119713
10	60002996	60003005	60002999	0.67	0.21	0.43	0.25	0.4422	0.3318	0.4902	0.375	0.375	0.4758	0.138714
10	60265232	60265244	60265241	0.54	0.4	0.38	0.31	0.4968	0.48	0.4712	0.4278	0.4278	0.482888	0.0288628
10	60291546	60291556	60291547	0.22	0.51	0.51	0.62	0.3432	0.4998	0.4998	0.4712	0.4712	0.49755	0.0885338
10	60293311	60293320	60293317	0.2	0.45	0.44	0.57	0.32	0.495	0.4928	0.4902	0.4902	0.48555	0.0742457
10	6031872	6031882	6031879	0.28	0.23	0.39	0.22	0.4032	0.3542	0.4758	0.3432	0.3432	0.4032	0.0225694
10	60327288	60327300	60327297	0.22	0.54	0.51	0.64	0.3432	0.4968	0.4998	0.4608	0.4608	0.498987	0.0978732
10	60477694	60477704	60477701	0.99	0.99	1	0.99	0.0198	0.0198	0	0.0198	0.0198	0.0148875	0.00251889
10	60522817	60522825	60522820	0.43	0.43	0.49	0.58	0.4902	0.4902	0.4998	0.4872	0.4872	0.499387	0.0150935
10	60565054	60565074	60565068	0.13	0.39	0.59	0.51	0.2262	0.4758	0.4838	0.4998	0.4998	0.48195	0.125635
10	60615248	60615263	60615253	0.37	0.66	0.7	0.61	0.4662	0.4488	0.42	0.4758	0.4758	0.48555	0.0676552
10	60615248	60615263	60615254	0.37	0.66	0.7	0.61	0.4662	0.4488	0.42	0.4758	0.4758	0.48555	0.0676552
10	61075206	61075214	61075212	0.59	0.6	0.83	0.65	0.4838	0.48	0.2822	0.455	0.455	0.443887	0.041987
10	61097412	61097420	61097414	0.18	0.12	0.3	0.13	0.2952	0.2112	0.42	0.2262	0.2262	0.298388	0.0343094
10	61236695	61236719	61236708	0.4	0.27	0.28	0.23	0.48	0.3942	0.4032	0.3542	0.3542	0.41595	0.0193533
10	61380386	61380394	61380391	0.1	0.28	0.18	0.35	0.18	0.4032	0.2952	0.455	0.455	0.351488	0.0516021
10	61597530	61597542	61597536	0.16	0.37	0.21	0.27	0.2688	0.4662	0.3318	0.3942	0.3942	0.377487	0.0324183
10	61714347	61714355	61714352	0.84	0.99	1	0.98	0.2688	0.0198	0	0.0392	0.0392	0.0904875	0.09435
10	62092913	62092925	62092916	0.22	0.43	0.46	0.31	0.3432	0.4902	0.4968	0.4278	0.4278	0.45795	0.0402882
10	62152715	62152724	62152720	0.21	0.41	0.38	0.29	0.3318	0.4838	0.4712	0.4118	0.4118	0.436987	0.0282331
10	62225534	62225542	62225538	0.21	0.21	0.45	0.28	0.3318	0.3318	0.495	0.4032	0.4032	0.409687	0.0469565
10	62229013	62229029	62229023	0.18	0.2	0.23	0.14	0.2952	0.32	0.3542	0.2408	0.2408	0.304688	0.00701538
10	62322546	62322554	62322551	0.11	0.19	0.41	0.31	0.1958	0.3078	0.4838	0.4278	0.4278	0.37995	0.0688248
10	62327218	62327226	62327222	0.34	0.53	0.42	0.4	0.4488	0.4982	0.4872	0.48	0.48	0.487988	0.0193396
10	62395992	62396000	62395997	0.58	0.7	0.61	0.69	0.4872	0.42	0.4758	0.4278	0.4278	0.45795	0.0114641
10	62471135	62471159	62471142	0.63	0.7	0.61	0.68	0.4662	0.42	0.4758	0.4352	0.4352	0.45195	0.00586348
10	62521259	62521267	62521263	0.33	0.34	0.38	0.36	0.4422	0.4488	0.4712	0.4608	0.4608	0.456487	0.0016156
10	63116269	63116278	63116272	0.38	0.76	0.43	0.63	0.4712	0.3648	0.4902	0.4662	0.4662	0.495	0.0947475
10	63125270	63125286	63125278	0.16	0.34	0.36	0.33	0.2688	0.4488	0.4608	0.4422	0.4422	0.417988	0.0307126
10	63982248	63982256	63982253	0.46	0.6	0.9	0.68	0.4968	0.48	0.18	0.4352	0.4352	0.4488	0.113191
10	64407842	64407850	64407844	0.97	0.73	0.91	0.81	0.0582	0.3942	0.1638	0.3078	0.3078	0.24795	0.0683606
10	64614206	64614214	64614208	0.35	0.45	0.18	0.33	0.455	0.495	0.2952	0.4422	0.4422	0.440487	0.0423111
10	64649407	64649425	64649420	0.12	0.07	0.24	0.11	0.2112	0.1302	0.3648	0.1958	0.1958	0.23355	0.034468
10	64649407	64649425	64649422	0.08	0.12	0.37	0.16	0.1472	0.2112	0.4662	0.2688	0.2688	0.298388	0.0839093
10	64649439	64649453	64649442	0.1	0.17	0.3	0.25	0.18	0.2822	0.42	0.375	0.375	0.32595	0.0357417
10	64758491	64758501	64758496	0.22	0.47	0.31	0.56	0.3432	0.4982	0.4278	0.4928	0.4928	0.4758	0.0741908
10	64843187	64843199	64843196	0.26	0.44	0.3	0.29	0.3848	0.4928	0.42	0.4118	0.4118	0.436987	0.0220544
10	64862309	64862318	64862313	0.37	0.77	0.37	0.66	0.4662	0.3542	0.4662	0.4488	0.4488	0.496387	0.125985
10	64916027	64916039	64916029	0.32	0.44	0.37	0.35	0.4352	0.4928	0.4662	0.455	0.455	0.4662	0.00836551
10	65050889	65050899	65050893	0.98	0.85	0.62	0.72	0.0392	0.255	0.4712	0.4032	0.4032	0.328887	0.111702
10	65104494	65104504	65104499	0.27	0.41	0.36	0.35	0.3942	0.4838	0.4608	0.455	0.455	0.453487	0.0111084
10	6513712	6513728	6513719	0.13	0.21	0.33	0.14	0.2262	0.3318	0.4422	0.2408	0.2408	0.322987	0.0394365
10	65179147	65179155	65179150	0.25	0.46	0.36	0.36	0.375	0.4968	0.4608	0.4608	0.4608	0.459388	0.0240266
10	65179154	65179164	65179156	0.25	0.7	0.53	0.54	0.375	0.42	0.4982	0.4968	0.4968	0.49995	0.10491
10	65179154	65179164	65179157	0.29	0.78	0.61	0.58	0.4118	0.3432	0.4758	0.4872	0.4872	0.49155	0.126233
10	65233855	65233867	65233863	0.08	0.16	0.35	0.29	0.1472	0.2688	0.455	0.4118	0.4118	0.3432	0.0655594
10	654217	654235	654225	0.29	0.27	0.29	0.22	0.4118	0.3942	0.4118	0.3432	0.3432	0.391887	0.0041785
10	65438894	65438903	65438896	0.4	0.51	0.64	0.57	0.48	0.4998	0.4608	0.4902	0.4902	0.4982	0.031112
10	654615	654623	654621	0.27	0.13	0.15	0.12	0.3942	0.2262	0.255	0.2112	0.2112	0.278888	0.0259513
10	65525868	65525876	65525873	0.42	0.63	0.82	0.67	0.4872	0.4662	0.2952	0.4422	0.4422	0.46355	0.0881243
10	65900268	65900276	65900270	0.53	0.14	0.17	0.2	0.4982	0.2408	0.2822	0.32	0.32	0.3848	0.128638
10	6597097	6597106	6597100	0.74	0.97	1	0.95	0.3848	0.0582	0	0.095	0.095	0.15555	0.135326
10	6613767	6613787	6613779	0.07	0.63	0.53	0.57	0.1302	0.4662	0.4982	0.4902	0.4902	0.495	0.199596
10	66339889	66339905	66339901	0.2	0.39	0.2	0.3	0.32	0.4758	0.32	0.42	0.42	0.396487	0.0316214
10	66339889	66339905	66339902	0.47	0.72	0.62	0.75	0.4982	0.4032	0.4712	0.375	0.375	0.4608	0.0518663
10	66530522	66530550	66530540	0.12	0.05	0.07	0.07	0.2112	0.095	0.1302	0.1302	0.1302	0.142987	0.00935396
10	66639829	66639837	66639831	0.07	0.22	0.26	0.15	0.1302	0.3432	0.3848	0.255	0.255	0.28875	0.0361905
10	66743297	66743306	66743301	0.98	0.85	0.79	0.79	0.0392	0.255	0.3318	0.3318	0.3318	0.251487	0.0478652
10	66756293	66756302	66756294	0.99	0.84	0.77	0.79	0.0198	0.2688	0.3542	0.3318	0.3318	0.258487	0.0574012
10	66792727	66792737	66792730	0.07	0.23	0.16	0.27	0.1302	0.3542	0.2688	0.3942	0.3942	0.298388	0.0386662
10	66837868	66837883	66837873	0.08	0.22	0.25	0.19	0.1472	0.3432	0.375	0.3078	0.3078	0.30155	0.0273586
10	66847702	66847714	66847707	0.82	0.81	0.78	0.87	0.2952	0.3078	0.3432	0.2262	0.2262	0.2952	0.00711382
10	66885086	66885096	66885090	0.39	0.62	0.71	0.47	0.4758	0.4712	0.4118	0.4982	0.4982	0.495488	0.063044
10	67277126	67277134	67277131	0.42	0.41	0.3	0.3	0.4872	0.4838	0.42	0.42	0.42	0.459388	0.0144486
10	67367814	67367830	67367823	0.34	0.12	0.06	0.15	0.4488	0.2112	0.1128	0.255	0.255	0.278888	0.0786608
10	67395008	67395016	67395009	0.16	0.07	0.18	0.1	0.2688	0.1302	0.2952	0.18	0.18	0.222488	0.0176976
10	6749247	6749263	6749258	0.36	0.6	0.88	0.71	0.4608	0.48	0.2112	0.4118	0.4118	0.462187	0.154131
10	67510463	67510477	67510470	0.14	0.05	0.16	0.13	0.2408	0.095	0.2688	0.2262	0.2262	0.2112	0.016572
10	67623996	67624004	67623997	0.12	0.18	0.23	0.19	0.2112	0.2952	0.3542	0.3078	0.3078	0.2952	0.0105014
10	67626816	67626825	67626817	0.31	0.2	0.28	0.26	0.4278	0.32	0.4032	0.3848	0.3848	0.387188	0.00836158
10	67743814	67743824	67743818	0.7	0.85	0.77	0.74	0.42	0.255	0.3542	0.3848	0.3848	0.35955	0.0168266
10	67842792	67842801	67842798	0.05	0.18	0.13	0.14	0.095	0.2952	0.2262	0.2408	0.2408	0.21875	0.0203429
10	67843906	67843915	67843911	0.1	0.31	0.37	0.25	0.18	0.4278	0.4662	0.375	0.375	0.382387	0.0526625
10	67948324	67948336	67948332	0.3	0.05	0.11	0.05	0.42	0.095	0.1958	0.095	0.095	0.222488	0.0945559
10	67948324	67948336	67948333	0.36	0.05	0.11	0.05	0.4608	0.095	0.1958	0.095	0.095	0.244388	0.133957
10	68006417	68006427	68006424	0.26	0.2	0.1	0.28	0.3848	0.32	0.18	0.4032	0.4032	0.3318	0.0295359
10	68011895	68011905	68011899	0.67	0.84	0.7	0.88	0.4422	0.2688	0.42	0.2112	0.2112	0.351488	0.045343
10	68120657	68120673	68120664	0.14	0.44	0.1	0.41	0.2408	0.4928	0.18	0.4838	0.4838	0.396487	0.118888
10	68120657	68120673	68120666	0.14	0.44	0.1	0.41	0.2408	0.4928	0.18	0.4838	0.4838	0.396487	0.118888
10	68121246	68121260	68121253	0.05	0.12	0.23	0.07	0.095	0.2112	0.3542	0.1302	0.1302	0.207388	0.0469532
10	68186366	68186376	68186368	0.26	0.22	0.27	0.33	0.3848	0.3432	0.3942	0.4422	0.4422	0.3942	0.00786403
10	6837503	6837519	6837514	0.23	0.11	0.11	0.06	0.3542	0.1958	0.1958	0.1128	0.1128	0.222488	0.0352267
10	68404233	68404247	68404240	0.79	0.63	0.93	0.63	0.3318	0.4662	0.1302	0.4662	0.4662	0.37995	0.0825109
10	6846953	6846963	6846955	0.71	0.92	0.93	0.92	0.4118	0.1472	0.1302	0.1472	0.1472	0.2262	0.0755968
10	68585028	68585042	68585039	0.44	0.29	0.18	0.3	0.4928	0.4118	0.2952	0.42	0.42	0.421988	0.0403744
10	68914779	68914787	68914780	0.82	0.6	0.37	0.63	0.2952	0.48	0.4662	0.4662	0.4662	0.47795	0.10681
10	68934890	68934918	68934897	0.9	0.96	0.97	0.97	0.18	0.0768	0.0582	0.0582	0.0582	0.095	0.0178947
10	68985539	68985548	68985541	0.69	0.17	0.32	0.24	0.4278	0.2822	0.4352	0.3648	0.3648	0.45795	0.175674
10	69073036	69073045	69073037	0.47	0.88	0.66	0.78	0.4982	0.2112	0.4488	0.3432	0.3432	0.421988	0.110519
10	69105727	69105735	69105731	0.46	0.93	0.74	0.87	0.4968	0.1302	0.3848	0.2262	0.2262	0.375	0.174667
10	6937622	6937631	6937623	0.94	0.99	1	0.99	0.1128	0.0198	0	0.0198	0.0198	0.0392	0.0280612
10	6937622	6937631	6937629	0.92	0.99	1	0.99	0.1472	0.0198	0	0.0198	0.0198	0.04875	0.0420513
10	69471326	69471350	69471330	0.25	0.15	0.07	0.14	0.375	0.255	0.1302	0.2408	0.2408	0.258487	0.0318681
10	69633285	69633295	69633289	0.9	1	1	0.98	0.18	0	0	0.0392	0.0392	0.0582	0.0584192
10	69706749	69706763	69706757	0.07	0.12	0.12	0.15	0.1302	0.2112	0.2112	0.255	0.255	0.20355	0.00810612
10	69752752	69752760	69752758	0.37	0.66	0.17	0.54	0.4662	0.4488	0.2822	0.4968	0.4968	0.49155	0.13844
10	69756745	69756755	69756750	0.09	0.65	0.17	0.5	0.1638	0.455	0.2822	0.5	0.5	0.456487	0.232728
10	70051808	70051816	70051809	0.66	0.85	0.86	0.78	0.4488	0.255	0.2408	0.3432	0.3432	0.334688	0.0380579
10	70072113	70072122	70072114	0.9	1	1	0.99	0.18	0	0	0.0198	0.0198	0.0534875	0.0661369
10	70109281	70109290	70109285	0.06	0.11	0.15	0.14	0.1128	0.1958	0.255	0.2408	0.2408	0.20355	0.0120364
10	70142486	70142496	70142490	0.55	0.14	0.12	0.22	0.495	0.2408	0.2112	0.3432	0.3432	0.382387	0.156484
10	70157355	70157363	70157358	0.06	0.11	0.15	0.14	0.1128	0.1958	0.255	0.2408	0.2408	0.20355	0.0120364
10	7029912	7029920	7029916	0.15	0.18	0.16	0.12	0.255	0.2952	0.2688	0.2112	0.2112	0.258487	0.00362687
10	70748013	70748021	70748019	0.33	0.18	0.54	0.22	0.4422	0.2952	0.4968	0.3432	0.3432	0.433387	0.0900753
10	70876630	70876640	70876631	0.05	0.28	0.08	0.19	0.095	0.4032	0.1472	0.3078	0.3078	0.255	0.0654902
10	71192464	71192472	71192468	0.07	0.09	0.11	0.08	0.1302	0.1638	0.1958	0.1472	0.1472	0.159688	0.00273973
10	71192464	71192472	71192470	0.08	0.26	0.11	0.19	0.1472	0.3848	0.1958	0.3078	0.3078	0.2688	0.0368304
10	71221681	71221689	71221683	0.28	0.45	0.15	0.36	0.4032	0.495	0.255	0.4608	0.4608	0.4278	0.0568022
10	71291696	71291706	71291703	0.08	0.13	0.34	0.23	0.1472	0.2262	0.4488	0.3542	0.3542	0.31395	0.0632266
10	71291696	71291706	71291704	0.06	0.1	0.13	0.11	0.1128	0.18	0.2262	0.1958	0.1958	0.18	0.00722222
10	71314380	71314390	71314387	0.88	0.88	0.86	0.87	0.2112	0.2112	0.2408	0.2262	0.2262	0.222488	0.000618012
10	71370734	71370744	71370736	0.07	0.2	0.13	0.2	0.1302	0.32	0.2262	0.32	0.32	0.255	0.0231373
10	71370734	71370744	71370737	0.12	0.52	0.38	0.43	0.2112	0.4992	0.4712	0.4902	0.4902	0.462187	0.0957133
10	71403831	71403843	71403836	0.26	0.23	0.26	0.25	0.3848	0.3542	0.3848	0.375	0.375	0.375	0.0008
10	71980403	71980413	71980410	0.15	0.08	0.08	0.07	0.255	0.1472	0.1472	0.1302	0.1302	0.17195	0.0119221
10	72135329	72135347	72135332	0.88	0.92	0.91	0.94	0.2112	0.1472	0.1638	0.1128	0.1128	0.159688	0.00587084
10	72166881	72166893	72166885	0.78	0.92	0.62	0.76	0.3432	0.1472	0.4712	0.3648	0.3648	0.3542	0.0638058
10	72166881	72166893	72166886	0.75	0.88	0.63	0.75	0.375	0.2112	0.4662	0.375	0.375	0.372488	0.0419813
10	72433020	72433038	72433022	0.27	0.5	0.06	0.35	0.3942	0.5	0.1128	0.455	0.455	0.41595	0.121289
10	72569073	72569083	72569078	0.09	0.05	0.12	0.09	0.1638	0.095	0.2112	0.1638	0.1638	0.159688	0.00774951
10	72809774	72809788	72809777	0.79	0.55	0.67	0.52	0.3318	0.495	0.4422	0.4992	0.4992	0.464888	0.0491248
10	72809774	72809788	72809785	0.77	0.54	0.66	0.52	0.3542	0.4968	0.4488	0.4992	0.4992	0.469988	0.0430597
10	73162504	73162516	73162512	0.12	0.17	0.12	0.2	0.2112	0.2822	0.2112	0.32	0.32	0.258487	0.00904299
10	73347104	73347120	73347111	0.88	0.84	0.6	0.68	0.2112	0.2688	0.48	0.4352	0.4352	0.375	0.0698667
10	73574402	73574418	73574404	0.45	0.28	0.6	0.33	0.495	0.4032	0.48	0.4422	0.4422	0.48555	0.0627124
10	73640699	73640708	73640701	0.5	0.3	0.36	0.39	0.5	0.42	0.4608	0.4758	0.4758	0.474687	0.0221988
10	74179825	74179834	74179828	0.31	0.61	0.19	0.52	0.4278	0.4758	0.3078	0.4992	0.4992	0.482888	0.11439
10	74352083	74352093	74352091	0.09	0.61	0.05	0.51	0.1638	0.4758	0.095	0.4998	0.4998	0.43155	0.284903
10	74703844	74703860	74703848	0.39	0.05	0.26	0.06	0.4758	0.095	0.3848	0.1128	0.1128	0.3078	0.132229
10	74930261	74930281	74930275	0.37	0.06	0.32	0.1	0.4662	0.1128	0.4352	0.18	0.18	0.334688	0.107974
10	75083089	75083099	75083091	0.21	0.06	0.31	0.08	0.3318	0.1128	0.4278	0.1472	0.1472	0.27555	0.074941
10	75203008	75203026	75203023	0.2	0.1	0.05	0.14	0.32	0.18	0.095	0.2408	0.2408	0.214987	0.028083
10	75495398	75495407	75495404	0.32	0.6	0.12	0.42	0.4352	0.48	0.2112	0.4872	0.4872	0.46355	0.129759
10	75884745	75884755	75884751	0.31	0.13	0.1	0.14	0.4278	0.2262	0.18	0.2408	0.2408	0.2822	0.0478384
10	75898977	75898986	75898978	0.53	0.74	0.38	0.64	0.4982	0.3848	0.4712	0.4608	0.4608	0.489488	0.07301
10	76026313	76026321	76026315	0.41	0.75	0.4	0.62	0.4838	0.375	0.48	0.4712	0.4712	0.49595	0.0876096
10	7608748	7608763	7608752	0.28	0.39	0.35	0.51	0.4032	0.4758	0.455	0.4998	0.4998	0.472388	0.0295044
10	76253190	76253206	76253193	0.26	0.73	0.35	0.59	0.3848	0.3942	0.455	0.4838	0.4838	0.499387	0.140047
10	76411795	76411811	76411806	0.76	0.31	0.79	0.54	0.3648	0.4278	0.3318	0.4968	0.4968	0.48	0.155625
10	76655718	76655727	76655720	0.72	0.14	0.3	0.31	0.4032	0.2408	0.42	0.4278	0.4278	0.464888	0.197763
10	76673202	76673214	76673205	0.7	0.1	0.39	0.23	0.42	0.18	0.4758	0.3542	0.3542	0.45795	0.219347
10	76678988	76679000	76678991	0.13	0.06	0.11	0.09	0.2262	0.1128	0.1958	0.1638	0.1638	0.175987	0.00759997
10	77085074	77085088	77085083	0.26	0.09	0.13	0.08	0.3848	0.1638	0.2262	0.1472	0.1472	0.2408	0.0427741
10	77085074	77085088	77085085	0.52	0.5	0.41	0.4	0.4992	0.5	0.4838	0.48	0.48	0.496387	0.0113571
10	77266241	77266250	77266242	0.96	0.89	0.71	0.87	0.0768	0.1958	0.4118	0.2262	0.2262	0.244388	0.0684875
10	77266241	77266250	77266243	0.98	0.89	0.71	0.87	0.0392	0.1958	0.4118	0.2262	0.2262	0.237187	0.0798419
10	78135761	78135769	78135764	0.09	0.12	0.26	0.06	0.1638	0.2112	0.3848	0.1128	0.1128	0.229887	0.0510576
10	78143717	78143726	78143724	0.7	0.15	0.37	0.15	0.42	0.255	0.4662	0.255	0.255	0.450387	0.225001
10	78419669	78419678	78419672	0.8	0.87	0.5	0.8	0.32	0.2262	0.5	0.32	0.32	0.382387	0.106796
10	78549255	78549269	78549264	0.24	0.45	0.39	0.43	0.3648	0.495	0.4758	0.4902	0.4902	0.469988	0.028804
10	7880322	7880331	7880325	0.13	0.17	0.56	0.16	0.2262	0.2822	0.4928	0.2688	0.2688	0.37995	0.164364
10	78827262	78827276	78827265	0.64	0.65	0.54	0.66	0.4608	0.455	0.4968	0.4488	0.4488	0.469988	0.00986728
10	78843596	78843604	78843600	0.14	0.09	0.3	0.16	0.2408	0.1638	0.42	0.2688	0.2688	0.285488	0.042515
10	78843596	78843604	78843600	0.14	0.09	0.3	0.16	0.2408	0.1638	0.42	0.2688	0.2688	0.285488	0.042515
10	78843596	78843604	78843600	0.14	0.25	0.3	0.16	0.2408	0.375	0.42	0.2688	0.2688	0.334688	0.0255089
10	78843596	78843604	78843600	0.14	0.25	0.3	0.16	0.2408	0.375	0.42	0.2688	0.2688	0.334688	0.0255089
10	79122878	79122888	79122885	0.33	0.28	0.12	0.32	0.4422	0.4032	0.2112	0.4352	0.4352	0.387188	0.0367716
10	79168286	79168296	79168290	0.74	0.7	0.88	0.82	0.3848	0.42	0.2112	0.2952	0.2952	0.33755	0.0288846
10	79330501	79330509	79330506	0.26	0.23	0.3	0.21	0.3848	0.3542	0.42	0.3318	0.3318	0.375	0.00613333
10	7939607	7939623	7939616	0.14	0.23	0.33	0.18	0.2408	0.3542	0.4422	0.2952	0.2952	0.3432	0.0294289
10	79397498	79397516	79397503	0.07	0.15	0.09	0.09	0.1302	0.255	0.1638	0.1638	0.1638	0.18	0.01
10	79966507	79966523	79966518	0.13	0.13	0.05	0.15	0.2262	0.2262	0.095	0.255	0.255	0.20355	0.0144928
10	80242029	80242037	80242035	0.25	0.05	0.19	0.13	0.375	0.095	0.3078	0.2262	0.2262	0.26195	0.0418019
10	81013633	81013649	81013644	0.72	0.61	0.89	0.64	0.4032	0.4758	0.1958	0.4608	0.4608	0.40755	0.0580297
10	81190429	81190441	81190436	0.16	0.13	0.15	0.15	0.2688	0.2262	0.255	0.255	0.255	0.251487	0.000944381
10	81449164	81449174	81449168	0.19	0.2	0.63	0.24	0.3078	0.32	0.4662	0.3648	0.3648	0.43155	0.154907
10	8146138	8146154	8146143	0.5	0.54	0.62	0.62	0.5	0.4968	0.4712	0.4712	0.4712	0.4902	0.0110159
10	81520403	81520412	81520408	0.57	0.3	0.64	0.49	0.4902	0.42	0.4608	0.4998	0.4998	0.5	0.0646
10	81651091	81651099	81651095	0.91	0.59	0.76	0.63	0.1638	0.4838	0.3648	0.4662	0.4662	0.400987	0.0781508
10	81732257	81732267	81732264	0.14	0.05	0.37	0.07	0.2408	0.095	0.4662	0.1302	0.1302	0.265387	0.12185
10	81785680	81785696	81785691	0.06	0.08	0.07	0.06	0.1128	0.1472	0.1302	0.1128	0.1128	0.125888	0.00109225
10	81838055	81838075	81838070	0.25	0.37	0.67	0.3	0.375	0.4662	0.4422	0.42	0.42	0.478988	0.110937
10	82017002	82017012	82017006	0.34	0.48	0.92	0.46	0.4488	0.4992	0.1472	0.4968	0.4968	0.495	0.19596
10	82017061	82017070	82017064	0.35	0.48	0.95	0.46	0.455	0.4992	0.095	0.4968	0.4968	0.4928	0.215706
10	82022875	82022885	82022877	0.25	0.25	0.45	0.26	0.375	0.375	0.495	0.3848	0.3848	0.421988	0.0344501
10	8212934	8212944	8212938	0.2	0.07	0.25	0.08	0.32	0.1302	0.375	0.1472	0.1472	0.255	0.0466667
10	82184768	82184776	82184769	0.97	0.72	0.98	0.78	0.0582	0.4032	0.0392	0.3432	0.3432	0.237187	0.110619
10	822211	822221	822214	0.11	0.07	0.08	0.15	0.1958	0.1302	0.1472	0.255	0.255	0.183987	0.0105306
10	82353734	82353746	82353743	0.05	0.13	0.28	0.16	0.095	0.2262	0.4032	0.2688	0.2688	0.26195	0.0521092
10	82429745	82429755	82429747	0.08	0.05	0.45	0.05	0.1472	0.095	0.495	0.095	0.095	0.265387	0.216052
10	8244921	8244929	8244925	0.14	0.19	0.05	0.17	0.2408	0.3078	0.095	0.2822	0.2822	0.237187	0.0241897
10	82570166	82570174	82570171	0.58	0.47	0.52	0.46	0.4872	0.4982	0.4992	0.4968	0.4968	0.499887	0.00907704
10	8272343	8272355	8272346	0.35	0.37	0.06	0.34	0.455	0.4662	0.1128	0.4488	0.4488	0.4032	0.0806052
10	83055160	83055170	83055162	0.11	0.07	0.51	0.19	0.1958	0.1302	0.4998	0.3078	0.3078	0.3432	0.174242
10	83114252	83114261	83114253	0.47	0.57	0.58	0.57	0.4982	0.4902	0.4872	0.4902	0.4902	0.495488	0.00814854
10	83114252	83114261	83114255	0.4	0.47	0.51	0.5	0.48	0.4982	0.4998	0.5	0.5	0.4982	0.00742674
10	83136492	83136501	83136499	0.45	0.69	0.49	0.6	0.495	0.4278	0.4998	0.48	0.48	0.493387	0.0359504
10	83144872	83144892	83144877	0.57	0.69	0.49	0.61	0.4902	0.4278	0.4998	0.4758	0.4758	0.4838	0.0214965
10	83236288	83236298	83236291	0.38	0.26	0.71	0.31	0.4712	0.3848	0.4118	0.4278	0.4278	0.48555	0.126969
10	83416265	83416275	83416270	0.48	0.27	0.42	0.28	0.4992	0.3942	0.4872	0.4032	0.4032	0.462187	0.0351318
10	83688887	83688895	83688891	0.84	0.3	0.79	0.59	0.2688	0.42	0.3318	0.4838	0.4838	0.4662	0.193265
10	83801566	83801584	83801581	0.47	0.76	0.81	0.75	0.4982	0.3648	0.3078	0.375	0.375	0.421988	0.0842146
10	83824270	83824279	83824272	0.84	0.8	0.78	0.72	0.2688	0.32	0.3432	0.4032	0.4032	0.33755	0.0111095
10	83856241	83856251	83856244	0.76	0.77	0.81	0.78	0.3648	0.3542	0.3078	0.3432	0.3432	0.3432	0.00203963
10	83962492	83962500	83962498	0.51	0.8	0.69	0.81	0.4998	0.32	0.4278	0.3078	0.3078	0.417988	0.069709
10	84085372	84085381	84085374	0.18	0.14	0.29	0.21	0.2952	0.2408	0.4118	0.3318	0.3318	0.32595	0.0185611
10	84168389	84168405	84168391	0.18	0.12	0.27	0.2	0.2952	0.2112	0.3942	0.32	0.32	0.310887	0.0184552
10	8423690	8423702	8423692	0.05	0.16	0.06	0.12	0.095	0.2688	0.1128	0.2112	0.2112	0.175987	0.022942
10	84427299	84427308	84427306	0.14	0.1	0.06	0.1	0.2408	0.18	0.1128	0.18	0.18	0.18	0.00888889
10	84427299	84427308	84427306	0.14	0.1	0.23	0.1	0.2408	0.18	0.3542	0.18	0.18	0.244388	0.0230679
10	84427299	84427308	84427306	0.25	0.1	0.06	0.1	0.375	0.18	0.1128	0.18	0.18	0.222488	0.0473622
10	84427299	84427308	84427306	0.25	0.1	0.23	0.1	0.375	0.18	0.3542	0.18	0.18	0.2822	0.0350815
10	84823158	84823166	84823162	0.25	0.14	0.43	0.2	0.375	0.2408	0.4902	0.32	0.32	0.37995	0.0617186
10	84969985	84969994	84969986	0.49	0.18	0.5	0.29	0.4998	0.2952	0.5	0.4118	0.4118	0.46355	0.0794952
10	85312918	85312926	85312921	0.65	0.61	0.58	0.73	0.455	0.4758	0.4872	0.3942	0.3942	0.459388	0.0137955
10	8540288	8540300	8540291	0.56	0.27	0.54	0.38	0.4928	0.3942	0.4968	0.4712	0.4712	0.492188	0.0577778
10	8540288	8540300	8540296	0.58	0.3	0.6	0.42	0.4872	0.42	0.48	0.4872	0.4872	0.49875	0.0604511
10	8542207	8542217	8542211	0.83	0.99	0.98	0.98	0.2822	0.0198	0.0392	0.0392	0.0392	0.10395	0.0851371
10	854664	854680	854674	0.13	0.43	0.38	0.31	0.2262	0.4902	0.4712	0.4278	0.4278	0.429688	0.0601309
10	854691	854707	854695	0.09	0.27	0.38	0.18	0.1638	0.3942	0.4712	0.2952	0.2952	0.3542	0.0652174
10	8597525	8597533	8597531	0.21	0.1	0.53	0.2	0.3318	0.18	0.4982	0.32	0.32	0.3848	0.135915
10	86066496	86066506	86066498	0.95	0.92	0.97	0.96	0.095	0.1472	0.0582	0.0768	0.0768	0.095	0.00736842
10	86289310	86289326	86289313	0.22	0.42	0.5	0.47	0.3432	0.4872	0.5	0.4982	0.4982	0.480988	0.0495595
10	86415214	86415223	86415217	0.2	0.12	0.17	0.19	0.32	0.2112	0.2822	0.3078	0.3078	0.2822	0.00673281
10	8662172	8662182	8662174	0.1	0.11	0.13	0.07	0.18	0.1958	0.2262	0.1302	0.1302	0.183987	0.00509545
10	86771392	86771404	86771397	0.64	0.57	0.56	0.67	0.4608	0.4902	0.4928	0.4422	0.4422	0.4758	0.00903741
10	87092528	87092536	87092533	0.99	0.94	1	0.96	0.0198	0.1128	0	0.0768	0.0768	0.0534875	0.0212667
10	87102544	87102554	87102548	0.27	0.1	0.12	0.17	0.3942	0.18	0.2112	0.2822	0.2822	0.27555	0.0313918
10	87153951	87153967	87153957	0.19	0.35	0.34	0.34	0.3078	0.455	0.4488	0.4488	0.4488	0.42395	0.0208751
10	87192807	87192815	87192809	0.29	0.08	0.09	0.14	0.4118	0.1472	0.1638	0.2408	0.2408	0.255	0.0552941
10	87497443	87497461	87497445	0.06	0.06	0.08	0.11	0.1128	0.1128	0.1472	0.1958	0.1958	0.142987	0.00585716
10	88361013	88361025	88361016	0.11	0.08	0.09	0.08	0.1958	0.1472	0.1638	0.1472	0.1472	0.1638	0.0018315
10	88429786	88429794	88429788	0.78	0.5	0.77	0.51	0.3432	0.5	0.3542	0.4998	0.4998	0.4608	0.0792101
10	88506242	88506260	88506257	0.1	0.33	0.67	0.31	0.18	0.4422	0.4422	0.4278	0.4278	0.456487	0.182782
10	88606476	88606484	88606477	0.42	0.34	0.7	0.35	0.4872	0.4488	0.42	0.455	0.455	0.495488	0.0862534
10	8862127	8862143	8862138	0.23	0.28	0.26	0.28	0.3542	0.4032	0.3848	0.4032	0.4032	0.387188	0.00216303
10	88718828	88718838	88718832	0.43	0.66	0.82	0.57	0.4902	0.4488	0.2952	0.4902	0.4902	0.4712	0.0851019
10	89051237	89051249	89051240	0.35	0.61	0.91	0.67	0.455	0.4758	0.1638	0.4422	0.4422	0.46355	0.171179
10	89461037	89461053	89461047	0.17	0.15	0.33	0.25	0.2822	0.255	0.4422	0.375	0.375	0.34875	0.0291039
10	8969447	8969459	8969451	0.2	0.07	0.61	0.3	0.32	0.1302	0.4758	0.42	0.42	0.41595	0.191009
10	89760888	89760898	89760890	0.13	0.2	0.38	0.22	0.2262	0.32	0.4712	0.3432	0.3432	0.356888	0.0468985
10	89765372	89765388	89765385	0.17	0.1	0.08	0.15	0.2822	0.18	0.1472	0.255	0.255	0.21875	0.0121143
10	89815610	89815618	89815616	0.09	0.13	0.06	0.08	0.1638	0.2262	0.1128	0.1472	0.1472	0.1638	0.00793651
10	89856140	89856148	89856144	0.56	0.38	0.68	0.46	0.4928	0.4712	0.4352	0.4968	0.4968	0.4992	0.0504808
10	9001724	9001752	9001735	0.18	0.41	0.21	0.25	0.2952	0.4838	0.3318	0.375	0.375	0.387188	0.0406457
10	9001724	9001752	9001738	0.58	0.48	0.67	0.61	0.4872	0.4992	0.4422	0.4758	0.4758	0.48555	0.0194625
10	90033586	90033595	90033592	0.14	0.35	0.23	0.32	0.2408	0.455	0.3542	0.4352	0.4352	0.3848	0.0350832
10	90068198	90068208	90068205	0.16	0.38	0.19	0.3	0.2688	0.4712	0.3078	0.42	0.42	0.382387	0.0403714
10	90233581	90233593	90233589	0.25	0.14	0.12	0.3	0.375	0.2408	0.2112	0.42	0.42	0.322987	0.0347924
10	90518968	90518976	90518971	0.73	0.47	0.65	0.59	0.3942	0.4982	0.455	0.4838	0.4838	0.4758	0.037831
10	90830366	90830378	90830372	0.22	0.22	0.09	0.31	0.3432	0.3432	0.1638	0.4278	0.4278	0.3318	0.0370705
10	91179688	91179698	91179693	0.23	0.26	0.24	0.2	0.3542	0.3848	0.3648	0.32	0.32	0.356888	0.00262688
10	91399728	91399736	91399731	0.73	0.75	0.93	0.79	0.3942	0.375	0.1302	0.3318	0.3318	0.32	0.038125
10	91625302	91625312	91625310	0.31	0.45	0.87	0.45	0.4278	0.495	0.2262	0.495	0.495	0.4992	0.176683
10	92646719	92646743	92646724	0.26	0.2	0.18	0.18	0.3848	0.32	0.2952	0.2952	0.2952	0.32595	0.0065961
10	92715983	92715997	92715990	0.38	0.59	0.8	0.49	0.4712	0.4838	0.32	0.4998	0.4998	0.49155	0.0973451
10	92723799	92723819	92723807	0.4	0.35	0.75	0.4	0.48	0.455	0.375	0.48	0.48	0.49875	0.102757
10	92813179	92813188	92813180	0.93	0.57	0.64	0.57	0.1302	0.4902	0.4608	0.4902	0.4902	0.436987	0.101004
10	93060364	93060376	93060366	0.29	0.31	0.07	0.2	0.4118	0.4278	0.1302	0.32	0.32	0.340388	0.0526973
10	93113442	93113456	93113453	0.17	0.08	0.06	0.06	0.2822	0.1472	0.1128	0.1128	0.1128	0.167887	0.0246445
10	93230730	93230746	93230742	0.9	0.87	0.9	0.93	0.18	0.2262	0.18	0.1302	0.1302	0.18	0.005
10	93367142	93367154	93367149	0.15	0.09	0.09	0.15	0.255	0.1638	0.1638	0.255	0.255	0.2112	0.00852273
10	93518208	93518216	93518210	0.25	0.33	0.62	0.4	0.375	0.4422	0.4712	0.48	0.48	0.48	0.0789583
10	93611984	93611992	93611990	0.29	0.19	0.21	0.16	0.4118	0.3078	0.3318	0.2688	0.2688	0.334688	0.0138562
10	93630851	93630861	93630857	0.5	0.49	0.73	0.55	0.5	0.4998	0.3942	0.495	0.495	0.490887	0.0379669
10	93642865	93642883	93642880	0.79	0.73	0.69	0.78	0.3318	0.3942	0.4278	0.3432	0.3432	0.377487	0.00857644
10	94139010	94139020	94139013	0.12	0.52	0.1	0.36	0.2112	0.4992	0.18	0.4608	0.4608	0.39875	0.152853
10	94143178	94143196	94143193	0.52	0.58	0.16	0.49	0.4992	0.4872	0.2688	0.4998	0.4998	0.492188	0.108571
10	94558123	94558135	94558126	0.11	0.1	0.09	0.17	0.1958	0.18	0.1638	0.2822	0.2822	0.207388	0.00934241
10	94622087	94622097	94622088	0.46	0.36	0.12	0.42	0.4968	0.4608	0.2112	0.4872	0.4872	0.4488	0.0775401
10	94751514	94751524	94751519	0.28	0.3	0.72	0.3	0.4032	0.42	0.4032	0.42	0.42	0.48	0.1425
10	94875845	94875857	94875851	0.47	0.48	0.06	0.37	0.4982	0.4992	0.1128	0.4662	0.4662	0.45195	0.128001
10	94898520	94898529	94898527	0.57	0.8	0.12	0.56	0.4902	0.32	0.2112	0.4928	0.4928	0.499688	0.242427
10	94988639	94988649	94988640	0.57	0.72	0.1	0.52	0.4902	0.4032	0.18	0.4992	0.4992	0.498987	0.212105
10	95129015	95129033	95129021	0.37	0.26	0.84	0.35	0.4662	0.3848	0.2688	0.455	0.455	0.49595	0.20617
10	9516573	9516587	9516578	0.74	0.97	0.98	0.98	0.3848	0.0582	0.0392	0.0392	0.0392	0.151388	0.138965
10	9519101	9519109	9519102	0.77	0.99	1	0.99	0.3542	0.0198	0	0.0198	0.0198	0.117188	0.159893
10	95274525	95274533	95274527	0.4	0.64	0.56	0.68	0.48	0.4608	0.4928	0.4352	0.4352	0.4902	0.0469196
10	95349360	95349370	95349364	0.53	0.31	0.1	0.26	0.4982	0.4278	0.18	0.3848	0.3848	0.42	0.112619
10	95352569	95352587	95352581	0.14	0.19	0.1	0.16	0.2408	0.3078	0.18	0.2688	0.2688	0.251487	0.00849943
10	95352569	95352587	95352583	0.23	0.22	0.1	0.21	0.3542	0.3432	0.18	0.3318	0.3318	0.3078	0.0178687
10	95475144	95475152	95475146	0.63	0.73	0.67	0.65	0.4662	0.3942	0.4422	0.455	0.455	0.4422	0.00633198
10	95546345	95546366	95546362	0.43	0.66	0.72	0.64	0.4902	0.4488	0.4032	0.4608	0.4608	0.474687	0.0504279
10	95547505	95547513	95547511	0.4	0.96	0.97	0.92	0.48	0.0768	0.0582	0.1472	0.1472	0.304688	0.374605
10	95855077	95855105	95855082	0.81	0.31	0.5	0.3	0.3078	0.4278	0.5	0.42	0.42	0.4992	0.170873
10	96225531	96225547	96225542	0.15	0.27	0.5	0.27	0.255	0.3942	0.5	0.3942	0.3942	0.417988	0.0768863
10	96444781	96444809	96444793	0.29	0.14	0.14	0.15	0.4118	0.2408	0.2408	0.255	0.255	0.2952	0.027439
10	96760805	96760814	96760811	0.52	0.32	0.07	0.22	0.4992	0.4352	0.1302	0.3432	0.3432	0.405388	0.131818
10	97061954	97061970	97061958	0.23	0.3	0.1	0.19	0.3542	0.42	0.18	0.3078	0.3078	0.32595	0.0320601
10	97081357	97081373	97081363	0.22	0.06	0.23	0.21	0.3432	0.1128	0.3542	0.3318	0.3318	0.2952	0.0328591
10	97124186	97124198	97124195	0.16	0.06	0.26	0.07	0.2688	0.1128	0.3848	0.1302	0.1302	0.237187	0.0549671
10	97406813	97406822	97406815	0.25	0.16	0.19	0.16	0.375	0.2688	0.3078	0.2688	0.2688	0.3078	0.00877193
10	97425033	97425043	97425041	0.12	0.35	0.09	0.44	0.2112	0.455	0.1638	0.4928	0.4928	0.375	0.118133
10	97542792	97542806	97542801	0.55	0.46	0.26	0.6	0.495	0.4968	0.3848	0.48	0.48	0.497887	0.0677613
10	97604496	97604516	97604502	0.45	0.17	0.22	0.2	0.495	0.2822	0.3432	0.32	0.32	0.3848	0.0641892
10	977536	977554	977550	0.13	0.21	0.07	0.21	0.2262	0.3318	0.1302	0.3318	0.3318	0.26195	0.0265318
10	9809732	9809742	9809734	0.64	0.76	0.88	0.73	0.4608	0.3648	0.2112	0.3942	0.3942	0.372488	0.0395651
10	98393326	98393338	98393331	0.58	0.42	0.47	0.36	0.4872	0.4872	0.4982	0.4608	0.4608	0.496387	0.0262648
10	98393326	98393338	98393333	0.59	0.42	0.47	0.36	0.4838	0.4872	0.4982	0.4608	0.4608	0.4968	0.0287842
10	98759684	98759704	98759689	0.14	0.06	0.18	0.06	0.2408	0.1128	0.2952	0.1128	0.1128	0.1958	0.0275792
10	98972173	98972182	98972174	0.81	0.99	1	0.99	0.3078	0.0198	0	0.0198	0.0198	0.0994875	0.127026
10	99062673	99062681	99062678	0.08	0.27	0.26	0.23	0.1472	0.3942	0.3848	0.3542	0.3542	0.3318	0.0352622
10	99348126	99348140	99348129	0.14	0.58	0.07	0.38	0.2408	0.4872	0.1302	0.4712	0.4712	0.413888	0.197004
10	9960003	9960011	9960004	0.36	0.51	0.63	0.42	0.4608	0.4998	0.4662	0.4872	0.4872	0.4992	0.0414663
10	99649210	99649219	99649216	0.05	0.34	0.15	0.31	0.095	0.4488	0.255	0.4278	0.4278	0.334688	0.0837722
10	9968134	9968158	9968144	0.21	0.4	0.42	0.47	0.3318	0.48	0.4872	0.4982	0.4982	0.46875	0.0414933
10	99691587	99691595	99691592	0.58	0.89	0.85	0.87	0.4872	0.1958	0.255	0.2262	0.2262	0.322987	0.0988815
10	99712114	99712138	99712133	0.5	0.32	0.27	0.3	0.5	0.4352	0.3942	0.42	0.42	0.453487	0.0355853
10	9987911	9987920	9987912	0.08	0.36	0.41	0.41	0.1472	0.4608	0.4838	0.4838	0.4838	0.43155	0.0872437
10	99902692	99902701	99902697	0.42	0.45	0.48	0.47	0.4872	0.495	0.4992	0.4982	0.4982	0.49595	0.00211715
1	10011513	10011522	10011519	0.28	0.15	0.25	0.23	0.4032	0.255	0.375	0.3542	0.3542	0.351488	0.0131939
1	100128778	100128786	100128782	0.93	0.6	0.71	0.67	0.1302	0.48	0.4118	0.4422	0.4422	0.396487	0.0767679
1	100208936	100208946	100208939	0.92	0.32	0.37	0.45	0.1472	0.4352	0.4662	0.495	0.495	0.49955	0.227505
1	100232919	100232935	100232930	0.28	0.2	0.26	0.22	0.4032	0.32	0.3848	0.3432	0.3432	0.3648	0.00548246
1	100587243	100587251	100587249	0.43	0.84	0.94	0.87	0.4902	0.2688	0.1128	0.2262	0.2262	0.3542	0.225014
1	101032578	101032586	101032580	0.61	1	1	0.96	0.4758	0	0	0.0768	0.0768	0.191887	0.280047
1	101085868	101085876	101085874	0.09	0.16	0.14	0.27	0.1638	0.2688	0.2408	0.3942	0.3942	0.27555	0.0313918
1	101136596	101136605	101136600	0.19	0.16	0.14	0.27	0.3078	0.2688	0.2408	0.3942	0.3942	0.3078	0.0159194
1	101284019	101284028	101284026	0.23	0.44	0.33	0.37	0.3542	0.4928	0.4422	0.4662	0.4662	0.450387	0.0256168
1	1015809	1015821	1015816	0.64	0.71	0.91	0.76	0.4608	0.4118	0.1638	0.3648	0.3648	0.36995	0.0531153
1	101620482	101620494	101620489	0.49	0.21	0.09	0.19	0.4998	0.3318	0.1638	0.3078	0.3078	0.36995	0.11934
1	101630826	101630835	101630827	0.18	0.3	0.2	0.19	0.2952	0.42	0.32	0.3078	0.3078	0.340388	0.0136242
1	101648507	101648535	101648517	0.17	0.1	0.06	0.09	0.2822	0.18	0.1128	0.1638	0.1638	0.18795	0.0172918
1	101673053	101673062	101673057	0.21	0.24	0.07	0.19	0.3318	0.3648	0.1302	0.3078	0.3078	0.291988	0.0285543
1	101861740	101861748	101861745	0.31	0.47	0.32	0.52	0.4278	0.4982	0.4352	0.4992	0.4992	0.48195	0.0349621
1	102491699	102491707	102491703	0.3	0.57	0.23	0.38	0.42	0.4902	0.3542	0.4712	0.4712	0.4662	0.0692836
1	102559510	102559528	102559524	0.22	0.15	0.2	0.18	0.3432	0.255	0.32	0.2952	0.2952	0.304688	0.00438974
1	102559510	102559528	102559525	0.2	0.15	0.19	0.18	0.32	0.255	0.3078	0.2952	0.2952	0.2952	0.00237127
1	102645871	102645891	102645884	0.22	0.2	0.45	0.3	0.3432	0.32	0.495	0.42	0.42	0.413888	0.0467216
1	102711920	102711928	102711924	0.2	0.36	0.21	0.39	0.32	0.4608	0.3318	0.4758	0.4758	0.4118	0.0356969
1	102728282	102728291	102728286	0.45	0.38	0.15	0.21	0.495	0.4712	0.255	0.3318	0.3318	0.417988	0.0711445
1	102858078	102858088	102858084	0.11	0.23	0.12	0.29	0.1958	0.3542	0.2112	0.4118	0.4118	0.304688	0.0375385
1	102943603	102943627	102943619	0.13	0.17	0.15	0.15	0.2262	0.2822	0.255	0.255	0.255	0.255	0.00156863
1	102947360	102947369	102947366	0.19	0.31	0.4	0.4	0.3078	0.4278	0.48	0.48	0.48	0.43875	0.0338462
1	103049058	103049070	103049066	0.12	0.05	0.09	0.07	0.2112	0.095	0.1638	0.1302	0.1302	0.151388	0.00883494
1	10323336	10323348	10323340	0.23	0.3	0.24	0.33	0.3542	0.42	0.3648	0.4422	0.4422	0.39875	0.00865204
1	10323336	10323348	10323341	0.22	0.28	0.26	0.33	0.3432	0.4032	0.3848	0.4422	0.4422	0.396487	0.00791324
1	103426033	103426043	103426040	0.2	0.56	0.7	0.54	0.32	0.4928	0.42	0.4968	0.4968	0.5	0.1352
1	103743794	103743804	103743800	0.09	0.49	0.88	0.57	0.1638	0.4998	0.2112	0.4902	0.4902	0.499887	0.317346
1	103743794	103743804	103743801	0.13	0.44	0.73	0.54	0.2262	0.4928	0.3942	0.4968	0.4968	0.4968	0.189815
1	10432867	10432883	10432878	0.34	0.33	0.37	0.41	0.4488	0.4422	0.4662	0.4838	0.4838	0.462187	0.00419202
1	104384853	104384862	104384857	0.61	0.4	0.17	0.43	0.4758	0.48	0.2822	0.4902	0.4902	0.480988	0.101744
1	104493516	104493528	104493523	0.67	0.91	0.78	0.88	0.4422	0.1638	0.3432	0.2112	0.2112	0.3078	0.0575049
1	104525362	104525372	104525369	0.12	0.23	0.48	0.35	0.2112	0.3542	0.4992	0.455	0.455	0.41595	0.0866691
1	104634018	104634028	104634023	0.29	0.15	0.55	0.34	0.4118	0.255	0.495	0.4488	0.4488	0.443887	0.0929008
1	104795171	104795179	104795177	0.17	0.51	0.44	0.53	0.2822	0.4998	0.4928	0.4982	0.4982	0.484687	0.0854932
1	104830745	104830753	104830749	0.12	0.06	0.09	0.09	0.2112	0.1128	0.1638	0.1638	0.1638	0.1638	0.00549451
1	104855985	104856001	104855990	0.5	0.81	0.45	0.62	0.5	0.3078	0.495	0.4712	0.4712	0.48195	0.0797801
1	104886610	104886620	104886612	0.32	0.39	0.12	0.29	0.4352	0.4758	0.2112	0.4118	0.4118	0.4032	0.0488591
1	104945284	104945293	104945286	0.16	0.4	0.45	0.43	0.2688	0.48	0.495	0.4902	0.4902	0.4608	0.0592448
1	104950632	104950640	104950633	0.46	0.42	0.55	0.47	0.4968	0.4872	0.495	0.4982	0.4982	0.49875	0.00892231
1	104950632	104950640	104950636	0.22	0.28	0.07	0.23	0.3432	0.4032	0.1302	0.3542	0.3542	0.32	0.0384375
1	104975136	104975145	104975141	0.66	0.67	0.61	0.69	0.4488	0.4422	0.4758	0.4278	0.4278	0.450387	0.00385779
1	105000000	105000012	105000005	0.55	0.5	0.54	0.42	0.495	0.5	0.4968	0.4872	0.4872	0.499987	0.0104753
1	105074498	105074506	105074500	0.6	0.57	0.67	0.73	0.48	0.4902	0.4422	0.3942	0.3942	0.459388	0.0168431
1	105494487	105494495	105494488	0.22	0.23	0.5	0.27	0.3432	0.3542	0.5	0.3942	0.3942	0.42395	0.0614459
1	105550767	105550776	105550768	0.49	0.68	0.57	0.52	0.4998	0.4352	0.4902	0.4992	0.4992	0.49155	0.0212593
1	105557841	105557851	105557846	0.11	0.29	0.57	0.36	0.1958	0.4118	0.4902	0.4608	0.4608	0.443887	0.122187
1	105586492	105586501	105586494	0.08	0.1	0.13	0.19	0.1472	0.18	0.2262	0.3078	0.3078	0.21875	0.0157714
1	105622188	105622200	105622192	0.63	0.85	0.85	0.73	0.4662	0.255	0.255	0.3942	0.3942	0.35955	0.0471423
1	10568271	10568281	10568276	0.15	0.29	0.3	0.42	0.255	0.4118	0.42	0.4872	0.4872	0.4118	0.044439
1	105900559	105900567	105900562	0.34	0.57	0.35	0.47	0.4488	0.4902	0.455	0.4982	0.4982	0.490887	0.0363372
1	106129109	106129119	106129111	0.48	0.49	0.17	0.39	0.4992	0.4998	0.2822	0.4758	0.4758	0.472388	0.070149
1	106159340	106159349	106159344	0.32	0.47	0.44	0.4	0.4352	0.4982	0.4928	0.48	0.48	0.482888	0.0131242
1	106164805	106164815	106164807	0.22	0.45	0.26	0.45	0.3432	0.495	0.3848	0.495	0.495	0.45195	0.0496736
1	106164805	106164815	106164808	0.58	0.83	0.75	0.73	0.4872	0.2822	0.375	0.3942	0.3942	0.400987	0.0407432
1	106504025	106504035	106504032	0.16	0.1	0.06	0.09	0.2688	0.18	0.1128	0.1638	0.1638	0.183987	0.0143352
1	107207947	107207971	107207961	0.05	0.24	0.23	0.17	0.095	0.3648	0.3542	0.2822	0.2822	0.285488	0.0400631
1	107248935	107248945	107248942	0.73	0.89	0.99	0.87	0.3942	0.1958	0.0198	0.2262	0.2262	0.2262	0.0760389
1	10735849	10735859	10735855	0.79	0.27	0.91	0.46	0.3318	0.3942	0.1638	0.4968	0.4968	0.476888	0.273099
1	107439014	107439026	107439018	0.24	0.07	0.06	0.06	0.3648	0.1302	0.1128	0.1128	0.1128	0.191887	0.0611687
1	107555623	107555639	107555630	0.46	0.44	0.59	0.6	0.4968	0.4928	0.4838	0.48	0.48	0.498987	0.0213182
1	107631629	107631641	107631637	0.21	0.6	0.55	0.47	0.3318	0.48	0.495	0.4982	0.4982	0.496387	0.090932
1	107631736	107631746	107631738	0.74	0.77	0.94	0.83	0.3848	0.3542	0.1128	0.2822	0.2822	0.2952	0.0396341
1	107654366	107654386	107654380	0.07	0.25	0.22	0.22	0.1302	0.375	0.3432	0.3432	0.3432	0.3078	0.0321637
1	107853489	107853499	107853492	0.18	0.69	0.55	0.56	0.2952	0.4278	0.495	0.4928	0.4928	0.49995	0.144514
1	107988033	107988045	107988040	0.4	0.58	0.5	0.56	0.48	0.4872	0.5	0.4928	0.4928	0.4998	0.0196078
1	108044585	108044594	108044592	0.07	0.1	0.08	0.12	0.1302	0.18	0.1472	0.2112	0.2112	0.167887	0.00439282
1	108191692	108191701	108191695	0.25	0.49	0.64	0.44	0.375	0.4998	0.4608	0.4928	0.4928	0.49595	0.0783345
1	108203639	108203649	108203646	0.07	0.15	0.18	0.17	0.1302	0.255	0.2952	0.2822	0.2822	0.244388	0.0152933
1	108538329	108538339	108538337	0.54	0.57	0.42	0.48	0.4968	0.4902	0.4872	0.4992	0.4992	0.499987	0.0132753
1	108552483	108552497	108552494	0.61	0.66	0.56	0.72	0.4758	0.4488	0.4928	0.4032	0.4032	0.462187	0.0152265
1	108566348	108566358	108566354	0.42	0.4	0.66	0.52	0.4872	0.48	0.4488	0.4992	0.4992	0.5	0.0424
1	108611634	108611654	108611645	0.15	0.37	0.61	0.47	0.255	0.4662	0.4758	0.4982	0.4982	0.48	0.117083
1	108722169	108722179	108722173	0.89	0.68	0.63	0.62	0.1958	0.4352	0.4662	0.4712	0.4712	0.41595	0.0573386
1	108730549	108730567	108730554	0.23	0.11	0.05	0.1	0.3542	0.1958	0.095	0.18	0.18	0.214987	0.0406419
1	108730549	108730567	108730556	0.1	0.18	0.18	0.12	0.18	0.2952	0.2952	0.2112	0.2112	0.24795	0.0102843
1	108732492	108732506	108732495	0.16	0.21	0.48	0.28	0.2688	0.3318	0.4992	0.4032	0.4032	0.405388	0.0731091
1	108753381	108753393	108753386	0.37	0.37	0.53	0.52	0.4662	0.4662	0.4982	0.4992	0.4992	0.494488	0.0243434
1	108870150	108870162	108870157	0.06	0.22	0.32	0.31	0.1128	0.3432	0.4352	0.4278	0.4278	0.351488	0.0618443
1	108978454	108978463	108978456	0.07	0.06	0.05	0.06	0.1302	0.1128	0.095	0.1128	0.1128	0.1128	0.000886525
1	108978454	108978463	108978457	0.06	0.07	0.06	0.06	0.1128	0.1302	0.1128	0.1128	0.1128	0.117188	0.00032
1	109102744	109102765	109102761	0.19	0.09	0.11	0.06	0.3078	0.1638	0.1958	0.1128	0.1128	0.199687	0.0232238
1	109136602	109136610	109136608	0.35	0.06	0.17	0.16	0.455	0.1128	0.2822	0.2688	0.2688	0.30155	0.072459
1	109387077	109387089	109387083	0.11	0.19	0.12	0.26	0.1958	0.3078	0.2112	0.3848	0.3848	0.2822	0.0258682
1	109462788	109462796	109462789	0.18	0.42	0.59	0.48	0.2952	0.4872	0.4838	0.4992	0.4992	0.486387	0.0925959
1	109592256	109592266	109592260	0.17	0.22	0.33	0.26	0.2822	0.3432	0.4422	0.3848	0.3848	0.36995	0.018516
1	10992679	10992697	10992694	0.07	0.05	0.13	0.11	0.1302	0.095	0.2262	0.1958	0.1958	0.1638	0.01221
1	10992679	10992697	10992694	0.07	0.05	0.13	0.42	0.1302	0.095	0.2262	0.4872	0.4872	0.278888	0.158621
1	10992679	10992697	10992694	0.07	0.05	0.66	0.11	0.1302	0.095	0.4488	0.1958	0.1958	0.345988	0.371509
1	10992679	10992697	10992694	0.07	0.05	0.66	0.42	0.1302	0.095	0.4488	0.4872	0.4872	0.42	0.30881
1	10992679	10992697	10992694	0.07	0.31	0.13	0.11	0.1302	0.4278	0.2262	0.1958	0.1958	0.26195	0.064707
1	10992679	10992697	10992694	0.07	0.31	0.13	0.42	0.1302	0.4278	0.2262	0.4872	0.4872	0.356888	0.109383
1	10992679	10992697	10992694	0.07	0.31	0.66	0.11	0.1302	0.4278	0.4488	0.1958	0.1958	0.409687	0.266148
1	10992679	10992697	10992694	0.07	0.31	0.66	0.42	0.1302	0.4278	0.4488	0.4872	0.4872	0.46355	0.194262
1	10992679	10992697	10992694	0.16	0.05	0.13	0.11	0.2688	0.095	0.2262	0.1958	0.1958	0.199687	0.0162128
1	10992679	10992697	10992694	0.16	0.05	0.13	0.42	0.2688	0.095	0.2262	0.4872	0.4872	0.3078	0.125081
1	10992679	10992697	10992694	0.16	0.05	0.66	0.11	0.2688	0.095	0.4488	0.1958	0.1958	0.36995	0.318557
1	10992679	10992697	10992694	0.16	0.05	0.66	0.42	0.2688	0.095	0.4488	0.4872	0.4872	0.436987	0.256386
1	10992679	10992697	10992694	0.16	0.31	0.13	0.11	0.2688	0.4278	0.2262	0.1958	0.1958	0.291988	0.0422535
1	10992679	10992697	10992694	0.16	0.31	0.13	0.42	0.2688	0.4278	0.2262	0.4872	0.4872	0.37995	0.0722463
1	10992679	10992697	10992694	0.16	0.31	0.66	0.11	0.2688	0.4278	0.4488	0.1958	0.1958	0.4278	0.216223
1	10992679	10992697	10992694	0.16	0.31	0.66	0.42	0.2688	0.4278	0.4488	0.4872	0.4872	0.474687	0.140171
11	100018370	100018386	100018378	0.21	0.24	0.08	0.19	0.3318	0.3648	0.1472	0.3078	0.3078	0.2952	0.024729
11	100194368	100194377	100194375	0.56	0.17	0.63	0.46	0.4928	0.2822	0.4662	0.4968	0.4968	0.49595	0.123904
11	100431155	100431163	100431161	0.53	0.55	0.57	0.58	0.4982	0.495	0.4902	0.4872	0.4872	0.493387	0.00149477
11	100476351	100476361	100476359	0.27	0.08	0.24	0.12	0.3942	0.1472	0.3648	0.2112	0.2112	0.291988	0.043281
11	100621997	100622011	100621999	0.15	0.1	0.24	0.11	0.255	0.18	0.3648	0.1958	0.1958	0.255	0.0239216
1	110067581	110067605	110067588	0.13	0.06	0.24	0.06	0.2262	0.1128	0.3648	0.1128	0.1128	0.214987	0.0504099
11	100751672	100751682	100751673	0.44	0.49	0.51	0.47	0.4928	0.4998	0.4998	0.4982	0.4982	0.498987	0.00268043
11	100822539	100822549	100822542	0.91	0.87	1	0.91	0.1638	0.2262	0	0.1638	0.1638	0.142987	0.0317335
11	100891699	100891714	100891702	0.17	0.12	0.71	0.23	0.2822	0.2112	0.4118	0.3542	0.3542	0.425887	0.26072
11	101193314	101193326	101193321	0.14	0.31	0.23	0.23	0.2408	0.4278	0.3542	0.3542	0.3542	0.351488	0.0205911
11	101215357	101215369	101215361	0.45	0.23	0.43	0.35	0.495	0.3542	0.4902	0.455	0.455	0.46355	0.0322511
11	101307846	101307854	101307852	0.55	0.23	0.09	0.18	0.495	0.3542	0.1638	0.2952	0.2952	0.387188	0.155319
11	101386021	101386029	101386025	0.51	0.52	0.19	0.4	0.4998	0.4992	0.3078	0.48	0.48	0.48195	0.0731404
11	10155914	10155922	10155920	0.09	0.06	0.29	0.12	0.1638	0.1128	0.4118	0.2112	0.2112	0.2408	0.0660299
11	101749048	101749057	101749049	0.08	0.19	0.66	0.33	0.1472	0.3078	0.4488	0.4422	0.4422	0.43155	0.220253
11	101963093	101963111	101963098	0.58	0.34	0.63	0.47	0.4872	0.4488	0.4662	0.4982	0.4982	0.49995	0.049705
11	101963093	101963111	101963102	0.19	0.07	0.06	0.16	0.3078	0.1302	0.1128	0.2688	0.2688	0.2112	0.0298295
11	101999970	101999979	101999973	0.18	0.59	0.52	0.42	0.2952	0.4838	0.4992	0.4872	0.4872	0.489488	0.0983427
11	102131382	102131403	102131396	0.63	0.62	0.42	0.6	0.4662	0.4712	0.4872	0.48	0.48	0.490887	0.0300222
11	102131382	102131403	102131398	0.66	0.62	0.43	0.61	0.4488	0.4712	0.4902	0.4758	0.4758	0.4872	0.032225
11	10238969	10238979	10238973	0.63	0.52	0.98	0.69	0.4662	0.4992	0.0392	0.4278	0.4278	0.41595	0.139079
11	102460586	102460602	102460597	0.4	0.54	0.52	0.55	0.48	0.4968	0.4992	0.495	0.495	0.499987	0.0144754
1	110271421	110271430	110271428	0.89	0.6	0.79	0.64	0.1958	0.48	0.3318	0.4608	0.4608	0.3942	0.0687468
11	102754860	102754872	102754867	0.06	0.09	0.12	0.07	0.1128	0.1638	0.2112	0.1302	0.1302	0.15555	0.00675024
11	103182317	103182327	103182319	0.23	0.47	0.28	0.42	0.3542	0.4982	0.4032	0.4872	0.4872	0.455	0.0424176
11	103285626	103285634	103285629	0.62	0.43	0.53	0.49	0.4712	0.4902	0.4982	0.4998	0.4998	0.499387	0.0190984
11	103543404	103543414	103543411	0.31	0.13	0.12	0.12	0.4278	0.2262	0.2112	0.2112	0.2112	0.2822	0.046421
11	103594196	103594206	103594199	0.79	0.99	0.81	0.96	0.3318	0.0198	0.3078	0.0768	0.0768	0.199687	0.0783099
11	103611676	103611686	103611679	0.18	0.1	0.18	0.09	0.2952	0.18	0.2952	0.1638	0.1638	0.237187	0.015336
11	103647452	103647462	103647453	0.13	0.09	0.26	0.09	0.2262	0.1638	0.3848	0.1638	0.1638	0.244388	0.0398445
11	103651487	103651508	103651501	0.27	0.59	0.31	0.61	0.3942	0.4838	0.4278	0.4758	0.4758	0.49395	0.0982893
11	103651487	103651508	103651502	0.27	0.62	0.33	0.61	0.3942	0.4712	0.4422	0.4758	0.4758	0.496387	0.101811
11	103651487	103651508	103651504	0.72	0.97	0.81	0.94	0.4032	0.0582	0.3078	0.1128	0.1128	0.2408	0.0843023
11	103683029	103683041	103683033	0.25	0.13	0.31	0.14	0.375	0.2262	0.4278	0.2408	0.2408	0.328887	0.0347763
11	103732800	103732809	103732801	0.13	0.11	0.2	0.11	0.2262	0.1958	0.32	0.1958	0.1958	0.237187	0.0115415
1	110374373	110374389	110374380	0.43	0.14	0.3	0.2	0.4902	0.2408	0.42	0.32	0.32	0.391887	0.0615929
11	103817639	103817647	103817644	0.24	0.36	0.44	0.29	0.3648	0.4608	0.4928	0.4118	0.4118	0.443887	0.0255414
11	103993627	103993637	103993634	0.96	0.7	0.81	0.64	0.0768	0.42	0.3078	0.4608	0.4608	0.345988	0.0856606
11	104111388	104111402	104111397	0.2	0.27	0.28	0.24	0.32	0.3942	0.4032	0.3648	0.3648	0.372488	0.00520152
1	110412100	110412120	110412107	0.43	0.79	0.75	0.81	0.4902	0.3318	0.375	0.3078	0.3078	0.42395	0.112631
11	104318667	104318691	104318682	0.17	0.19	0.16	0.21	0.2822	0.3078	0.2688	0.3318	0.3318	0.298388	0.00247162
11	104619624	104619645	104619638	0.35	0.21	0.3	0.17	0.455	0.3318	0.42	0.2822	0.2822	0.382387	0.0265111
11	104619624	104619645	104619641	0.77	0.94	0.92	0.97	0.3542	0.1128	0.1472	0.0582	0.0582	0.18	0.0661111
11	104620118	104620126	104620123	0.24	0.21	0.26	0.23	0.3648	0.3318	0.3848	0.3542	0.3542	0.35955	0.00180782
11	104756323	104756332	104756326	0.96	1	1	0.99	0.0768	0	0	0.0198	0.0198	0.0246875	0.0217722
11	104774008	104774016	104774013	0.43	0.77	0.82	0.67	0.4902	0.3542	0.2952	0.4422	0.4422	0.440487	0.102245
11	104783430	104783448	104783433	0.16	0.07	0.09	0.06	0.2688	0.1302	0.1638	0.1128	0.1128	0.17195	0.0177377
11	104929212	104929240	104929229	0.13	0.3	0.23	0.27	0.2262	0.42	0.3542	0.3942	0.3942	0.356888	0.0230815
11	104960952	104960962	104960959	0.58	0.67	0.43	0.6	0.4872	0.4422	0.4902	0.48	0.48	0.4902	0.0312118
1	110500858	110500867	110500864	0.87	0.99	0.99	0.98	0.2262	0.0198	0.0198	0.0392	0.0392	0.0813875	0.0631239
1	110501825	110501833	110501826	0.49	0.58	0.52	0.46	0.4998	0.4872	0.4992	0.4968	0.4968	0.499688	0.00787992
11	105120255	105120264	105120256	0.7	0.86	0.86	0.73	0.42	0.2408	0.2408	0.3942	0.3942	0.334688	0.0320822
11	105158325	105158340	105158329	0.25	0.48	0.2	0.32	0.375	0.4992	0.32	0.4352	0.4352	0.429688	0.0519855
11	10522976	10522984	10522977	0.19	0.34	0.19	0.27	0.3078	0.4488	0.3078	0.3942	0.3942	0.372488	0.021041
11	10522976	10522984	10522982	0.27	0.5	0.66	0.56	0.3942	0.5	0.4488	0.4928	0.4928	0.499987	0.0820771
11	105413908	105413916	105413914	0.83	0.89	0.81	0.89	0.2822	0.1958	0.3078	0.1958	0.1958	0.24795	0.0102843
11	10546628	10546638	10546636	0.05	0.12	0.05	0.06	0.095	0.2112	0.095	0.1128	0.1128	0.1302	0.0130568
11	105527327	105527335	105527328	0.42	0.5	0.42	0.62	0.4872	0.5	0.4872	0.4712	0.4712	0.4998	0.0268107
11	105527766	105527775	105527767	0.42	0.49	0.41	0.59	0.4872	0.4998	0.4838	0.4838	0.4838	0.498987	0.020717
11	105835521	105835531	105835527	0.28	0.27	0.25	0.22	0.4032	0.3942	0.375	0.3432	0.3432	0.37995	0.00276352
11	106037587	106037596	106037588	0.13	0.79	0.6	0.74	0.2262	0.3318	0.48	0.3848	0.3848	0.49155	0.276371
11	106508582	106508594	106508584	0.33	0.23	0.05	0.29	0.4422	0.3542	0.095	0.4118	0.4118	0.34875	0.0658065
11	106581003	106581013	106581006	0.09	0.11	0.13	0.14	0.1638	0.1958	0.2262	0.2408	0.2408	0.207388	0.00355614
11	106633968	106633976	106633973	0.96	0.9	1	0.94	0.0768	0.18	0	0.1128	0.1128	0.095	0.0273684
11	106783850	106783868	106783864	0.17	0.2	0.2	0.18	0.2822	0.32	0.32	0.2952	0.2952	0.304688	0.00110769
11	106987382	106987396	106987392	0.18	0.14	0.06	0.14	0.2952	0.2408	0.1128	0.2408	0.2408	0.2262	0.0167993
11	10702071	10702087	10702078	0.22	0.15	0.14	0.19	0.3432	0.255	0.2408	0.3078	0.3078	0.28875	0.00709957
11	107082045	107082054	107082050	0.18	0.17	0.25	0.12	0.2952	0.2822	0.375	0.2112	0.2112	0.2952	0.0145664
11	107102334	107102346	107102341	0.24	0.44	0.37	0.35	0.3648	0.4928	0.4662	0.455	0.455	0.455	0.0226374
11	107164436	107164446	107164439	0.78	0.51	0.53	0.48	0.3432	0.4998	0.4982	0.4992	0.4992	0.48875	0.0586189
11	107297951	107297960	107297953	0.86	0.73	0.75	0.78	0.2408	0.3942	0.375	0.3432	0.3432	0.3432	0.0142774
11	107382225	107382233	107382229	0.27	0.56	0.17	0.39	0.3942	0.4928	0.2822	0.4758	0.4758	0.453487	0.0931393
11	10753629	10753645	10753636	0.16	0.18	0.06	0.12	0.2688	0.2952	0.1128	0.2112	0.2112	0.2262	0.0185676
11	107739245	107739269	107739264	0.17	0.4	0.42	0.44	0.2822	0.48	0.4872	0.4928	0.4928	0.459388	0.0518897
11	107790978	107790988	107790981	0.61	0.4	0.46	0.55	0.4758	0.48	0.4968	0.495	0.495	0.49995	0.0261026
11	107846685	107846694	107846686	0.05	0.26	0.26	0.16	0.095	0.3848	0.3848	0.2688	0.2688	0.298388	0.0503959
1	110806445	110806453	110806447	0.15	0.31	0.2	0.25	0.255	0.4278	0.32	0.375	0.375	0.351488	0.020022
1	110838354	110838364	110838357	0.35	0.29	0.19	0.25	0.455	0.4118	0.3078	0.375	0.375	0.3942	0.0172501
11	108433166	108433175	108433168	0.08	0.61	0.7	0.64	0.1472	0.4758	0.42	0.4608	0.4608	0.499887	0.247931
11	108433529	108433545	108433533	0.69	0.75	0.72	0.78	0.4278	0.375	0.4032	0.3432	0.3432	0.38955	0.0057759
11	108452045	108452057	108452048	0.1	0.28	0.2	0.23	0.18	0.4032	0.32	0.3542	0.3542	0.322987	0.0267425
11	108452045	108452057	108452050	0.1	0.28	0.2	0.23	0.18	0.4032	0.32	0.3542	0.3542	0.322987	0.0267425
11	108504363	108504372	108504365	0.09	0.43	0.5	0.49	0.1638	0.4902	0.5	0.4998	0.4998	0.469988	0.120296
11	108861426	108861442	108861438	0.14	0.06	0.26	0.08	0.2408	0.1128	0.3848	0.1472	0.1472	0.23355	0.0520231
11	108915689	108915697	108915695	0.34	0.2	0.46	0.22	0.4488	0.32	0.4968	0.3432	0.3432	0.42395	0.0513032
11	109076461	109076471	109076469	0.06	0.07	0.05	0.05	0.1128	0.1302	0.095	0.095	0.095	0.108387	0.0012686
1	111002039	111002048	111002046	0.16	0.58	0.66	0.57	0.2688	0.4872	0.4488	0.4902	0.4902	0.499887	0.152309
11	110207311	110207320	110207318	0.11	0.36	0.37	0.38	0.1958	0.4608	0.4662	0.4712	0.4712	0.42395	0.0600307
11	110288497	110288506	110288504	0.57	0.41	0.65	0.57	0.4902	0.4838	0.455	0.4902	0.4902	0.495	0.0307071
11	110304460	110304474	110304471	0.18	0.17	0.26	0.29	0.2952	0.2822	0.3848	0.4118	0.4118	0.34875	0.0150538
11	110310883	110310892	110310885	0.26	0.26	0.42	0.37	0.3848	0.3848	0.4872	0.4662	0.4662	0.440487	0.0221062
11	110322076	110322088	110322082	0.21	0.16	0.24	0.17	0.3318	0.2688	0.3648	0.2822	0.2822	0.31395	0.0065297
11	110353302	110353322	110353313	0.12	0.06	0.41	0.24	0.2112	0.1128	0.4838	0.3648	0.3648	0.328887	0.108662
11	110360841	110360850	110360844	0.18	0.15	0.23	0.16	0.2952	0.255	0.3542	0.2688	0.2688	0.2952	0.00643631
1	111059812	111059830	111059824	0.09	0.22	0.19	0.23	0.1638	0.3432	0.3078	0.3542	0.3542	0.298388	0.0205689
11	110708501	110708511	110708508	0.52	0.06	0.15	0.06	0.4992	0.1128	0.255	0.1128	0.1128	0.316987	0.227257
11	11086062	11086072	11086070	0.86	0.98	0.99	0.98	0.2408	0.0392	0.0198	0.0392	0.0392	0.0904875	0.0634065
11	110916055	110916065	110916060	0.29	0.34	0.11	0.36	0.4118	0.4488	0.1958	0.4608	0.4608	0.39875	0.0487774
11	111052312	111052328	111052323	0.72	0.78	0.59	0.81	0.4032	0.3432	0.4838	0.3078	0.3078	0.39875	0.0357367
11	111087807	111087816	111087813	0.86	0.68	0.56	0.67	0.2408	0.4352	0.4928	0.4422	0.4422	0.425887	0.0543277
11	111286611	111286620	111286614	0.08	0.3	0.15	0.3	0.1472	0.42	0.255	0.42	0.42	0.328887	0.0557561
11	111313323	111313347	111313331	0.16	0.16	0.17	0.22	0.2688	0.2688	0.2822	0.3432	0.3432	0.291988	0.0042382
11	111355379	111355388	111355380	0.77	1	1	0.98	0.3542	0	0	0.0392	0.0392	0.117188	0.160747
11	111383110	111383120	111383114	0.69	0.88	0.9	0.89	0.4278	0.2112	0.18	0.1958	0.1958	0.2688	0.0561756
11	111926522	111926532	111926527	0.29	0.33	0.59	0.3	0.4118	0.4422	0.4838	0.42	0.42	0.469988	0.0649751
11	112095113	112095122	112095117	0.74	0.72	0.8	0.75	0.3848	0.4032	0.32	0.375	0.375	0.372488	0.00466459
11	112385801	112385811	112385807	0.39	0.19	0.4	0.24	0.4758	0.3078	0.48	0.3648	0.3648	0.42395	0.0397453
11	112478416	112478432	112478422	0.86	0.99	1	0.98	0.2408	0.0198	0	0.0392	0.0392	0.0813875	0.0790969
11	112487926	112487934	112487930	0.25	0.47	0.16	0.41	0.375	0.4982	0.2688	0.4838	0.4838	0.436987	0.0698819
1	111253387	111253395	111253391	0.22	0.32	0.33	0.34	0.3432	0.4352	0.4422	0.4488	0.4488	0.421988	0.0109897
11	112604966	112604974	112604972	0.17	0.76	0.46	0.66	0.2822	0.3648	0.4968	0.4488	0.4488	0.499688	0.203202
11	112606659	112606675	112606664	0.31	0.75	0.47	0.68	0.4278	0.375	0.4982	0.4352	0.4352	0.494488	0.122223
11	112673770	112673778	112673776	0.66	0.45	0.67	0.46	0.4488	0.495	0.4422	0.4968	0.4968	0.4928	0.0448458
11	112688726	112688744	112688729	0.29	0.43	0.29	0.41	0.4118	0.4902	0.4118	0.4838	0.4838	0.45795	0.0186702
11	112688726	112688744	112688739	0.28	0.42	0.29	0.39	0.4032	0.4872	0.4118	0.4758	0.4758	0.45195	0.0164841
11	11277979	11277995	11277991	0.55	0.39	0.19	0.39	0.495	0.4758	0.3078	0.4758	0.4758	0.4712	0.0691851
11	112826702	112826710	112826708	0.18	0.32	0.41	0.28	0.2952	0.4352	0.4838	0.4032	0.4032	0.417988	0.0326266
11	113037493	113037502	113037494	0.41	0.15	0.37	0.16	0.4838	0.255	0.4662	0.2688	0.2688	0.396487	0.0707147
1	111316413	111316425	111316417	0.4	0.19	0.45	0.34	0.48	0.3078	0.495	0.4488	0.4488	0.45195	0.0421507
1	111316455	111316467	111316459	0.61	0.52	0.67	0.6	0.4758	0.4992	0.4422	0.48	0.48	0.48	0.011875
1	111316511	111316523	111316513	0.33	0.12	0.36	0.26	0.4422	0.2112	0.4608	0.3848	0.3848	0.391887	0.0437307
1	111316511	111316523	111316515	0.31	0.11	0.37	0.23	0.4278	0.1958	0.4662	0.3542	0.3542	0.37995	0.049875
11	113366435	113366447	113366438	0.11	0.34	0.26	0.21	0.1958	0.4488	0.3848	0.3318	0.3318	0.3542	0.0392434
11	1134274	1134292	1134287	0.34	0.81	0.74	0.62	0.4488	0.3078	0.3848	0.4712	0.4712	0.467488	0.137624
11	113498127	113498143	113498132	0.29	0.28	0.32	0.2	0.4118	0.4032	0.4352	0.32	0.32	0.396487	0.00993096
11	114005487	114005495	114005491	0.49	0.33	0.26	0.36	0.4998	0.4422	0.3848	0.4608	0.4608	0.4608	0.0301649
11	114008439	114008447	114008445	0.05	0.07	0.12	0.13	0.095	0.1302	0.2112	0.2262	0.2262	0.167887	0.0133274
11	114019179	114019193	114019190	0.15	0.22	0.15	0.27	0.255	0.3432	0.255	0.3942	0.3942	0.316987	0.0162073
1	111404133	111404143	111404139	0.11	0.28	0.14	0.32	0.1958	0.4032	0.2408	0.4352	0.4352	0.334688	0.047619
11	114068177	114068191	114068182	0.52	0.34	0.39	0.33	0.4992	0.4488	0.4758	0.4422	0.4422	0.47795	0.0239565
11	1142627	1142639	1142631	0.94	0.91	0.83	0.74	0.1128	0.1638	0.2822	0.3848	0.3848	0.24795	0.0485985
11	114682118	114682126	114682119	0.84	1	1	0.98	0.2688	0	0	0.0392	0.0392	0.08595	0.10413
11	115305564	115305582	115305578	0.2	0.34	0.2	0.25	0.32	0.4488	0.32	0.375	0.375	0.372488	0.0175509
11	115392655	115392665	115392657	0.84	0.86	0.95	0.87	0.2688	0.2408	0.095	0.2262	0.2262	0.2112	0.016572
11	115812221	115812237	115812224	0.35	0.36	0.4	0.34	0.455	0.4608	0.48	0.4488	0.4488	0.462187	0.00224476
11	116218818	116218834	116218829	0.49	0.39	0.5	0.4	0.4998	0.4758	0.5	0.48	0.48	0.49395	0.0102237
1	111630799	111630807	111630803	0.99	0.92	1	0.93	0.0198	0.1472	0	0.1302	0.1302	0.0768	0.0325521
11	116566756	116566766	116566762	0.88	0.57	0.71	0.75	0.2112	0.4902	0.4118	0.375	0.375	0.396487	0.061635
11	116570966	116570975	116570967	0.9	0.6	0.75	0.77	0.18	0.48	0.375	0.3542	0.3542	0.36995	0.0612245
11	116688784	116688796	116688790	0.54	0.58	0.45	0.57	0.4968	0.4872	0.495	0.4902	0.4902	0.49755	0.0105517
11	116715334	116715344	116715338	0.5	0.07	0.15	0.15	0.5	0.1302	0.255	0.255	0.255	0.340388	0.162572
11	116963176	116963184	116963179	0.63	0.16	0.19	0.3	0.4662	0.2688	0.3078	0.42	0.42	0.4352	0.159697
11	117023481	117023491	117023486	0.62	0.79	0.46	0.74	0.4712	0.3318	0.4968	0.3848	0.3848	0.453487	0.0713085
11	117168337	117168347	117168338	0.18	0.15	0.2	0.13	0.2952	0.255	0.32	0.2262	0.2262	0.27555	0.0052622
11	117195613	117195633	117195627	0.47	0.37	0.73	0.47	0.4982	0.4662	0.3942	0.4982	0.4982	0.4998	0.0712285
11	117280715	117280730	117280723	0.05	0.17	0.35	0.2	0.095	0.2822	0.455	0.32	0.32	0.310887	0.073459
11	117312748	117312762	117312753	0.46	0.24	0.37	0.25	0.4968	0.3648	0.4662	0.375	0.375	0.4422	0.0373134
11	117319339	117319355	117319351	0.1	0.11	0.1	0.12	0.18	0.1958	0.18	0.2112	0.2112	0.191887	0.000716566
11	117319339	117319355	117319352	0.23	0.17	0.28	0.21	0.3542	0.2822	0.4032	0.3318	0.3318	0.345988	0.00906825
11	117399647	117399656	117399648	0.33	0.27	0.05	0.19	0.4422	0.3942	0.095	0.3078	0.3078	0.3318	0.066305
11	117424450	117424458	117424453	0.13	0.11	0.17	0.08	0.2262	0.1958	0.2822	0.1472	0.1472	0.214987	0.00994244
11	117633283	117633293	117633285	0.16	0.17	0.12	0.11	0.2688	0.2822	0.2112	0.1958	0.1958	0.2408	0.00539867
11	117887072	117887088	117887083	0.14	0.05	0.39	0.07	0.2408	0.095	0.4758	0.1302	0.1302	0.272188	0.134971
11	117889566	117889574	117889568	0.13	0.05	0.39	0.06	0.2262	0.095	0.4758	0.1128	0.1128	0.265387	0.142951
11	118478396	118478406	118478403	0.18	0.33	0.43	0.4	0.2952	0.4422	0.4902	0.48	0.48	0.44555	0.0418584
11	119078881	119078889	119078885	0.13	0.26	0.37	0.23	0.2262	0.3848	0.4662	0.3542	0.3542	0.372488	0.0392966
1	111908229	111908243	111908240	0.29	0.05	0.07	0.05	0.4118	0.095	0.1302	0.095	0.095	0.20355	0.100958
11	119286942	119286950	119286943	0.11	0.26	0.09	0.36	0.1958	0.3848	0.1638	0.4608	0.4608	0.32595	0.0756251
11	119464649	119464663	119464659	0.88	0.96	0.99	0.96	0.2112	0.0768	0.0198	0.0768	0.0768	0.0994875	0.0335469
11	119469664	119469676	119469666	0.28	0.59	0.44	0.56	0.4032	0.4838	0.4928	0.4928	0.4928	0.497887	0.0597273
11	119469664	119469676	119469667	0.26	0.55	0.42	0.53	0.3848	0.495	0.4872	0.4982	0.4982	0.4928	0.0537744
11	119493870	119493879	119493872	0.51	0.64	0.47	0.6	0.4998	0.4608	0.4982	0.48	0.48	0.49395	0.0187266
11	119493870	119493879	119493873	0.52	0.64	0.47	0.59	0.4992	0.4608	0.4982	0.4838	0.4838	0.49395	0.017107
11	119573384	119573392	119573388	0.69	0.62	0.48	0.55	0.4278	0.4712	0.4992	0.495	0.495	0.48555	0.0252291
11	119652111	119652127	119652116	0.32	0.42	0.25	0.31	0.4352	0.4872	0.375	0.4278	0.4278	0.43875	0.0169801
11	119652111	119652127	119652120	0.32	0.42	0.25	0.31	0.4352	0.4872	0.375	0.4278	0.4278	0.43875	0.0169801
1	111972946	111972955	111972947	0.32	0.11	0.45	0.15	0.4352	0.1958	0.495	0.255	0.255	0.382387	0.0971201
11	120289691	120289700	120289698	0.3	0.16	0.2	0.2	0.42	0.2688	0.32	0.32	0.32	0.33755	0.0158495
11	120353296	120353304	120353297	0.52	0.39	0.26	0.37	0.4992	0.4758	0.3848	0.4662	0.4662	0.47355	0.0360046
11	120422487	120422515	120422503	0.12	0.05	0.07	0.06	0.2112	0.095	0.1302	0.1128	0.1128	0.13875	0.0104505
11	120613212	120613236	120613230	0.16	0.22	0.05	0.14	0.2688	0.3432	0.095	0.2408	0.2408	0.244388	0.0304332
11	120728298	120728308	120728303	0.12	0.38	0.49	0.3	0.2112	0.4712	0.4998	0.42	0.42	0.436987	0.0833834
11	120807745	120807753	120807746	0.14	0.3	0.35	0.28	0.2408	0.42	0.455	0.4032	0.4032	0.391887	0.0309719
1	112090630	112090654	112090644	0.94	1	0.9	0.98	0.1128	0	0.18	0.0392	0.0392	0.08595	0.0343223
11	121192984	121192994	121192988	0.48	0.65	0.62	0.69	0.4992	0.455	0.4712	0.4278	0.4278	0.4758	0.0262715
11	121222572	121222584	121222578	0.14	0.65	0.76	0.7	0.2408	0.455	0.3648	0.42	0.42	0.492188	0.247949
1	112123487	112123497	112123490	0.23	0.05	0.06	0.07	0.3542	0.095	0.1128	0.1302	0.1302	0.183987	0.059447
1	112166215	112166225	112166220	0.93	0.82	0.76	0.79	0.1302	0.2952	0.3648	0.3318	0.3318	0.28875	0.0285714
11	121725488	121725496	121725490	0.14	0.09	0.05	0.12	0.2408	0.1638	0.095	0.2112	0.2112	0.18	0.0127778
11	121832950	121832958	121832955	0.1	0.41	0.1	0.23	0.18	0.4838	0.18	0.3542	0.3542	0.3318	0.0973478
11	121905231	121905247	121905236	0.86	1	1	0.99	0.2408	0	0	0.0198	0.0198	0.0721875	0.0974892
11	122876852	122876862	122876854	0.41	0.42	0.47	0.61	0.4838	0.4872	0.4982	0.4758	0.4758	0.498987	0.0255267
11	122937693	122937721	122937713	0.1	0.05	0.2	0.14	0.18	0.095	0.32	0.2408	0.2408	0.214987	0.028083
11	122937693	122937721	122937714	0.12	0.06	0.21	0.15	0.2112	0.1128	0.3318	0.255	0.255	0.23355	0.0250482
11	123075757	123075769	123075763	0.18	0.58	0.44	0.52	0.2952	0.4872	0.4928	0.4992	0.4992	0.4902	0.0950632
11	123075778	123075794	123075781	0.71	0.69	0.41	0.6	0.4118	0.4278	0.4838	0.48	0.48	0.478988	0.0587437
11	123164893	123164902	123164897	0.84	0.33	0.46	0.39	0.2688	0.4422	0.4968	0.4758	0.4758	0.49995	0.158116
11	123234292	123234301	123234295	0.28	0.14	0.17	0.17	0.4032	0.2408	0.2822	0.2822	0.2822	0.3078	0.0185185
11	123441115	123441123	123441118	0.56	0.56	0.64	0.39	0.4928	0.4928	0.4608	0.4758	0.4758	0.497188	0.0334632
11	123550699	123550715	123550703	0.2	0.31	0.35	0.23	0.32	0.4278	0.455	0.3542	0.3542	0.396487	0.018254
11	123550699	123550715	123550705	0.21	0.3	0.34	0.22	0.3318	0.42	0.4488	0.3432	0.3432	0.391887	0.015151
11	123550699	123550715	123550706	0.18	0.3	0.34	0.22	0.2952	0.42	0.4488	0.3432	0.3432	0.3848	0.02079
11	123550699	123550715	123550707	0.18	0.35	0.39	0.25	0.2952	0.455	0.4758	0.375	0.375	0.413888	0.0329498
11	123613995	123614005	123613998	0.34	0.43	0.18	0.37	0.4488	0.4902	0.2952	0.4662	0.4662	0.4422	0.0386703
11	123613995	123614005	123614002	0.31	0.44	0.17	0.35	0.4278	0.4928	0.2822	0.455	0.455	0.433387	0.0436965
1	112364485	112364497	112364488	0.22	0.67	0.31	0.6	0.3432	0.4422	0.4278	0.48	0.48	0.495	0.144848
11	123677265	123677281	123677274	0.44	0.36	0.37	0.41	0.4928	0.4608	0.4662	0.4838	0.4838	0.47795	0.00428915
11	123677265	123677281	123677275	0.59	0.37	0.42	0.44	0.4838	0.4662	0.4872	0.4928	0.4928	0.49595	0.0271197
11	123707794	123707804	123707801	0.63	0.43	0.47	0.49	0.4662	0.4902	0.4982	0.4998	0.4998	0.49995	0.0227023
11	123732225	123732233	123732226	0.43	0.33	0.45	0.44	0.4902	0.4422	0.495	0.4928	0.4928	0.484687	0.00956802
11	123767307	123767325	123767321	0.39	0.26	0.3	0.33	0.4758	0.3848	0.42	0.4422	0.4422	0.4352	0.0103401
11	1237894	1237908	1237905	0.12	0.07	0.05	0.14	0.2112	0.1302	0.095	0.2408	0.2408	0.17195	0.0154115
11	123957298	123957308	123957300	1	0.96	1	0.96	0	0.0768	0	0.0768	0.0768	0.0392	0.0204082
11	124054135	124054145	124054142	0.51	0.62	0.72	0.65	0.4998	0.4712	0.4032	0.455	0.455	0.46875	0.0244267
11	124112325	124112333	124112328	0.31	0.54	0.58	0.54	0.4278	0.4968	0.4872	0.4968	0.4968	0.499887	0.0454852
11	124117433	124117443	124117440	0.31	0.54	0.59	0.54	0.4278	0.4968	0.4838	0.4968	0.4968	0.49995	0.0473047
11	124154018	124154042	124154032	0.08	0.33	0.38	0.31	0.1472	0.4422	0.4712	0.4278	0.4278	0.39875	0.0668339
11	124154018	124154042	124154035	0.19	0.37	0.42	0.35	0.3078	0.4662	0.4872	0.455	0.455	0.443887	0.0334263
11	124154018	124154042	124154038	0.25	0.37	0.45	0.36	0.375	0.4662	0.495	0.4608	0.4608	0.459388	0.0220674
11	124206297	124206305	124206302	0.98	0.86	0.88	0.88	0.0392	0.2408	0.2112	0.2112	0.2112	0.18	0.0244444
11	124376628	124376636	124376630	0.15	0.25	0.56	0.35	0.255	0.375	0.4928	0.455	0.455	0.440487	0.104515
11	124420196	124420206	124420200	0.34	0.14	0.26	0.1	0.4488	0.2408	0.3848	0.18	0.18	0.3318	0.0548523
11	124422388	124422416	124422400	0.35	0.18	0.33	0.18	0.455	0.2952	0.4422	0.2952	0.2952	0.3848	0.0335239
11	124422388	124422416	124422411	0.2	0.08	0.14	0.07	0.32	0.1472	0.2408	0.1302	0.1302	0.214987	0.0252922
11	124608297	124608306	124608303	1	0.96	1	0.93	0	0.0768	0	0.1302	0.1302	0.0534875	0.0324842
11	1248192	1248201	1248196	0.61	0.64	0.62	0.66	0.4758	0.4608	0.4712	0.4488	0.4488	0.464888	0.00158641
11	124951303	124951312	124951310	0.2	0.22	0.3	0.25	0.32	0.3432	0.42	0.375	0.375	0.367387	0.00772345
11	125035042	125035063	125035058	0.1	0.31	0.12	0.2	0.18	0.4278	0.2112	0.32	0.32	0.298388	0.045704
11	125414176	125414194	125414183	0.17	0.19	0.29	0.17	0.2822	0.3078	0.4118	0.2822	0.2822	0.32595	0.0151864
11	125480643	125480657	125480653	0.29	0.29	0.36	0.25	0.4118	0.4118	0.4608	0.375	0.375	0.417988	0.00750621
11	125619928	125619940	125619934	0.92	0.82	0.81	0.72	0.1472	0.2952	0.3078	0.4032	0.4032	0.298388	0.0336391
11	125841303	125841315	125841308	0.11	0.22	0.26	0.25	0.1958	0.3432	0.3848	0.375	0.375	0.3318	0.0213984
11	12593101	12593109	12593107	0.28	0.56	0.07	0.47	0.4032	0.4928	0.1302	0.4982	0.4982	0.45195	0.156765
11	12619075	12619085	12619082	0.2	0.13	0.67	0.2	0.32	0.2262	0.4422	0.32	0.32	0.42	0.22119
11	126325704	126325724	126325716	0.17	0.34	0.15	0.28	0.2822	0.4488	0.255	0.4032	0.4032	0.35955	0.0340704
11	126327281	126327291	126327287	0.98	1	1	1	0.0392	0	0	0	0	0.00995	0.0150754
11	126405879	126405888	126405880	0.51	0.43	0.84	0.47	0.4998	0.4902	0.2688	0.4982	0.4982	0.492188	0.107556
11	126625441	126625453	126625446	0.25	0.35	0.74	0.54	0.375	0.455	0.3848	0.4968	0.4968	0.4982	0.141108
11	126690207	126690216	126690209	0.26	0.14	0.33	0.08	0.3848	0.2408	0.4422	0.1472	0.1472	0.322987	0.0595611
11	126690207	126690216	126690212	0.37	0.17	0.34	0.15	0.4662	0.2822	0.4488	0.255	0.255	0.382387	0.0505704
11	126736425	126736433	126736429	0.9	0.74	1	0.84	0.18	0.3848	0	0.2688	0.2688	0.2262	0.0786914
11	126820274	126820294	126820289	0.16	0.2	0.59	0.23	0.2688	0.32	0.4838	0.3542	0.3542	0.41595	0.142445
11	127073914	127073924	127073917	0.23	0.09	0.05	0.07	0.3542	0.1638	0.095	0.1302	0.1302	0.1958	0.0510725
11	127319017	127319029	127319024	0.57	0.24	0.18	0.25	0.4902	0.3648	0.2952	0.375	0.375	0.4278	0.108696
11	127336063	127336079	127336074	0.58	0.25	0.22	0.31	0.4872	0.375	0.3432	0.4278	0.4278	0.4488	0.0902406
11	127818509	127818519	127818514	0.13	0.05	0.24	0.08	0.2262	0.095	0.3648	0.1472	0.1472	0.21875	0.0477714
11	127880681	127880689	127880687	0.62	0.42	0.26	0.43	0.4712	0.4872	0.3848	0.4902	0.4902	0.490887	0.066283
11	128041381	128041399	128041384	0.12	0.08	0.35	0.18	0.2112	0.1472	0.455	0.2952	0.2952	0.298388	0.0711742
11	128348217	128348233	128348222	0.84	0.87	0.84	0.91	0.2688	0.2262	0.2688	0.1638	0.1638	0.23355	0.00706487
11	128641987	128641999	128641994	0.14	0.19	0.19	0.26	0.2408	0.3078	0.3078	0.3848	0.3848	0.31395	0.0116261
11	128992697	128992705	128992702	0.05	0.1	0.05	0.08	0.095	0.18	0.095	0.1472	0.1472	0.1302	0.00691244
11	128992824	128992834	128992827	0.72	0.7	0.72	0.62	0.4032	0.42	0.4032	0.4712	0.4712	0.4278	0.00794764
11	129005661	129005670	129005666	0.25	0.09	0.19	0.17	0.375	0.1638	0.3078	0.2822	0.2822	0.28875	0.022684
11	129132077	129132086	129132081	0.38	0.3	0.18	0.38	0.4712	0.42	0.2952	0.4712	0.4712	0.4278	0.031323
11	12919681	12919697	12919687	0.21	0.1	0.16	0.07	0.3318	0.18	0.2688	0.1302	0.1302	0.23355	0.0250482
11	129383980	129383989	129383985	0.27	0.1	0.17	0.14	0.3942	0.18	0.2822	0.2408	0.2408	0.2822	0.0279943
11	129511347	129511355	129511350	0.23	0.16	0.23	0.12	0.3542	0.2688	0.3542	0.2112	0.2112	0.30155	0.0147571
11	129640314	129640324	129640322	0.33	0.67	0.66	0.6	0.4422	0.4422	0.4488	0.48	0.48	0.49155	0.0778151
11	12979755	12979764	12979757	0.62	0.4	0.48	0.39	0.4712	0.48	0.4992	0.4758	0.4758	0.498487	0.0339778
1	112980139	112980148	112980140	0.21	0.61	0.43	0.55	0.3318	0.4758	0.4902	0.495	0.495	0.495	0.0945455
11	129890901	129890913	129890907	0.2	0.06	0.05	0.13	0.32	0.1128	0.095	0.2262	0.2262	0.1958	0.0372829
11	129907483	129907493	129907485	0.38	0.12	0.17	0.18	0.4712	0.2112	0.2822	0.2952	0.2952	0.334688	0.0589729
11	130403739	130403747	130403744	0.26	0.1	0.1	0.11	0.3848	0.18	0.18	0.1958	0.1958	0.244388	0.0377986
11	130500771	130500781	130500774	0.22	0.38	0.16	0.42	0.3432	0.4712	0.2688	0.4872	0.4872	0.41595	0.0561366
11	130505781	130505791	130505786	0.98	1	1	1	0.0392	0	0	0	0	0.00995	0.0150754
11	130625478	130625490	130625484	0.19	0.08	0.07	0.05	0.3078	0.1472	0.1302	0.095	0.095	0.175987	0.0337382
11	130714222	130714231	130714225	0.1	0.27	0.33	0.34	0.18	0.3942	0.4422	0.4488	0.4488	0.3848	0.0480769
11	131035871	131035883	131035879	0.2	0.27	0.21	0.33	0.32	0.3942	0.3318	0.4422	0.4422	0.377487	0.0144045
11	13112558	13112567	13112565	0.53	0.51	0.19	0.52	0.4982	0.4998	0.3078	0.4992	0.4992	0.492188	0.0831746
11	131128311	131128319	131128314	0.28	0.63	0.41	0.59	0.4032	0.4662	0.4838	0.4838	0.4838	0.498987	0.0796363
11	131135936	131135946	131135940	0.17	0.34	0.16	0.2	0.2822	0.4488	0.2688	0.32	0.32	0.340388	0.0306636
11	131136723	131136733	131136728	0.32	0.31	0.34	0.34	0.4352	0.4278	0.4488	0.4488	0.4488	0.440487	0.000766197
11	131136755	131136765	131136760	0.73	0.77	0.66	0.77	0.3942	0.3542	0.4488	0.3542	0.3542	0.391887	0.0103027
11	131148157	131148169	131148166	0.36	0.15	0.23	0.16	0.4608	0.255	0.3542	0.2688	0.2688	0.34875	0.0402867
11	131149108	131149118	131149109	0.43	0.61	0.41	0.64	0.4902	0.4758	0.4838	0.4608	0.4608	0.498987	0.0427616
1	113120589	113120601	113120592	0.08	0.22	0.46	0.24	0.1472	0.3432	0.4968	0.3648	0.3648	0.375	0.0986667
1	113122949	113122957	113122955	0.52	0.49	0.64	0.43	0.4992	0.4998	0.4608	0.4902	0.4902	0.4992	0.0234375
11	131395739	131395755	131395752	0.23	0.19	0.13	0.14	0.3542	0.3078	0.2262	0.2408	0.2408	0.285488	0.0113403
11	131633593	131633603	131633596	0.22	0.4	0.58	0.48	0.3432	0.48	0.4872	0.4992	0.4992	0.4872	0.0714286
1	113202196	113202208	113202205	0.1	0.08	0.05	0.12	0.18	0.1472	0.095	0.2112	0.2112	0.159688	0.00837573
11	132027231	132027239	132027236	0.84	0.78	0.81	0.73	0.2688	0.3432	0.3078	0.3942	0.3942	0.3318	0.00994575
11	132032600	132032612	132032603	0.36	0.41	0.65	0.45	0.4608	0.4838	0.455	0.495	0.495	0.497887	0.0486807
11	132276271	132276287	132276282	0.18	0.05	0.07	0.07	0.2952	0.095	0.1302	0.1302	0.1302	0.167887	0.0311965
11	132276271	132276287	132276284	0.43	0.3	0.36	0.35	0.4902	0.42	0.4608	0.455	0.455	0.4608	0.0093316
11	13232012	13232028	13232020	0.14	0.21	0.45	0.28	0.2408	0.3318	0.495	0.4032	0.4032	0.3942	0.0672248
11	132370584	132370594	132370589	0.29	0.22	0.18	0.23	0.4118	0.3432	0.2952	0.3542	0.3542	0.3542	0.00875212
11	132378388	132378400	132378390	0.18	0.13	0.58	0.28	0.2952	0.2262	0.4872	0.4032	0.4032	0.413888	0.147232
11	132469255	132469267	132469260	0.46	0.62	0.62	0.7	0.4968	0.4712	0.4712	0.42	0.42	0.48	0.0316667
1	11325326	11325342	11325329	0.13	0.65	0.77	0.65	0.2262	0.455	0.3542	0.455	0.455	0.495	0.247273
11	132615499	132615508	132615502	0.11	0.25	0.24	0.31	0.1958	0.375	0.3648	0.4278	0.4278	0.351488	0.0302642
11	132645363	132645375	132645372	0.37	0.42	0.18	0.44	0.4662	0.4872	0.2952	0.4928	0.4928	0.456487	0.0463047
11	132688503	132688519	132688509	0.28	0.37	0.54	0.33	0.4032	0.4662	0.4968	0.4422	0.4422	0.4712	0.0405348
11	132688503	132688519	132688510	0.29	0.38	0.53	0.35	0.4118	0.4712	0.4982	0.455	0.455	0.474687	0.0329427
11	13279903	13279917	13279906	0.29	0.65	0.47	0.55	0.4118	0.455	0.4982	0.495	0.495	0.4998	0.0696279
11	13279903	13279917	13279911	0.5	0.81	0.7	0.75	0.5	0.3078	0.42	0.375	0.375	0.4278	0.0633474
11	13279903	13279917	13279914	0.5	0.85	0.8	0.82	0.5	0.255	0.32	0.2952	0.2952	0.382387	0.104181
11	132869464	132869472	132869466	0.05	0.19	0.24	0.3	0.095	0.3078	0.3648	0.42	0.42	0.31395	0.054308
11	132941177	132941189	132941180	0.6	0.22	0.44	0.49	0.48	0.3432	0.4928	0.4998	0.4998	0.492188	0.0776889
11	133125327	133125336	133125328	0.26	0.28	0.84	0.43	0.3848	0.4032	0.2688	0.4902	0.4902	0.495488	0.219456
11	133168521	133168529	133168522	0.45	0.19	0.68	0.38	0.495	0.3078	0.4352	0.4712	0.4712	0.48875	0.125729
11	133644458	133644474	133644468	0.79	0.64	0.89	0.77	0.3318	0.4608	0.1958	0.3542	0.3542	0.351488	0.0450585
11	133694356	133694366	133694359	0.43	0.16	0.31	0.18	0.4902	0.2688	0.4278	0.2952	0.2952	0.3942	0.0601218
11	133785151	133785163	133785159	0.11	0.3	0.19	0.26	0.1958	0.42	0.3078	0.3848	0.3848	0.33755	0.0309584
11	134122245	134122257	134122249	0.12	0.34	0.22	0.36	0.2112	0.4488	0.3432	0.4608	0.4608	0.3848	0.0488565
11	134223299	134223308	134223301	0.1	0.05	0.2	0.05	0.18	0.095	0.32	0.095	0.095	0.18	0.0416667
11	134274668	134274678	134274675	0.42	0.19	0.13	0.15	0.4872	0.3078	0.2262	0.255	0.255	0.345988	0.0778569
11	134310170	134310186	134310177	0.12	0.11	0.15	0.11	0.2112	0.1958	0.255	0.1958	0.1958	0.214987	0.00250015
11	134406899	134406909	134406902	0.41	0.1	0.17	0.12	0.4838	0.18	0.2822	0.2112	0.2112	0.32	0.0959375
11	134421454	134421462	134421455	0.11	0.09	0.44	0.29	0.1958	0.1638	0.4928	0.4118	0.4118	0.356888	0.114427
11	134449101	134449117	134449110	0.2	0.45	0.17	0.28	0.32	0.495	0.2822	0.4032	0.4032	0.39875	0.0593103
11	134610668	134610678	134610675	0.24	0.21	0.08	0.13	0.3648	0.3318	0.1472	0.2262	0.2262	0.27555	0.0292143
11	134614545	134614557	134614551	0.31	0.08	0.41	0.23	0.4278	0.1472	0.4838	0.3542	0.3542	0.382387	0.0761989
11	134697049	134697059	134697057	0.83	0.47	0.46	0.53	0.2822	0.4982	0.4968	0.4982	0.4982	0.489488	0.0932353
11	134773370	134773379	134773377	0.22	0.19	0.24	0.23	0.3432	0.3078	0.3648	0.3542	0.3542	0.3432	0.00203963
11	1378140	1378156	1378142	0.74	0.68	0.64	0.81	0.3848	0.4352	0.4608	0.3078	0.3078	0.405388	0.0203201
11	13849108	13849128	13849123	0.19	0.07	0.08	0.12	0.3078	0.1302	0.1472	0.2112	0.2112	0.20355	0.021862
11	13962953	13962974	13962959	0.23	0.53	0.64	0.58	0.3542	0.4982	0.4608	0.4872	0.4872	0.49995	0.09971
11	1401358	1401367	1401362	0.08	0.14	0.29	0.21	0.1472	0.2408	0.4118	0.3318	0.3318	0.2952	0.0416667
1	11405653	11405662	11405657	0.4	0.59	0.21	0.41	0.48	0.4838	0.3318	0.4838	0.4838	0.480988	0.0751319
1	114087705	114087715	114087709	0.09	0.39	0.08	0.29	0.1638	0.4758	0.1472	0.4118	0.4118	0.334688	0.104687
11	14181963	14181975	14181968	0.24	0.27	0.3	0.19	0.3648	0.3942	0.42	0.3078	0.3078	0.375	0.0088
11	14182027	14182039	14182029	0.13	0.13	0.17	0.21	0.2262	0.2262	0.2822	0.3318	0.3318	0.2688	0.00818452
11	14182081	14182091	14182083	0.17	0.08	0.16	0.12	0.2822	0.1472	0.2688	0.2112	0.2112	0.229887	0.011038
11	14182841	14182851	14182848	0.23	0.43	0.53	0.43	0.3542	0.4902	0.4982	0.4902	0.4902	0.48195	0.049279
1	114392196	114392216	114392210	0.24	0.23	0.18	0.21	0.3648	0.3542	0.2952	0.3318	0.3318	0.33755	0.00311065
11	1440378	1440386	1440384	0.22	0.28	0.38	0.27	0.3432	0.4032	0.4712	0.3942	0.3942	0.409687	0.0164455
11	14411204	14411222	14411219	0.09	0.16	0.28	0.14	0.1638	0.2688	0.4032	0.2408	0.2408	0.278888	0.0349155
1	11464762	11464770	11464765	0.14	0.33	0.39	0.43	0.2408	0.4422	0.4758	0.4902	0.4902	0.436987	0.0566092
11	14710312	14710327	14710316	0.25	0.09	0.14	0.11	0.375	0.1638	0.2408	0.1958	0.1958	0.251487	0.0303693
1	114785877	114785889	114785884	0.84	0.84	0.77	0.88	0.2688	0.2688	0.3542	0.2112	0.2112	0.278888	0.0112501
1	114786343	114786359	114786353	0.16	0.15	0.25	0.16	0.2688	0.255	0.375	0.2688	0.2688	0.2952	0.0111789
11	1532012	1532022	1532020	0.74	0.59	0.43	0.53	0.3848	0.4838	0.4902	0.4982	0.4982	0.489488	0.051559
11	15415453	15415469	15415463	0.34	0.34	0.33	0.4	0.4488	0.4488	0.4422	0.48	0.48	0.456487	0.00336811
11	15502911	15502921	15502913	0.43	0.56	0.52	0.57	0.4902	0.4928	0.4992	0.4902	0.4902	0.4992	0.0122196
11	15553442	15553466	15553449	0.25	0.46	0.42	0.48	0.375	0.4968	0.4872	0.4992	0.4992	0.480988	0.0341745
11	15592568	15592582	15592579	0.06	0.13	0.06	0.09	0.1128	0.2262	0.1128	0.1638	0.1638	0.15555	0.0106075
11	15910241	15910250	15910247	0.21	0.28	0.64	0.37	0.3318	0.4032	0.4608	0.4662	0.4662	0.46875	0.1136
11	1593694	1593706	1593697	0.7	0.71	0.45	0.68	0.42	0.4118	0.495	0.4352	0.4352	0.46355	0.0497249
1	116107014	116107029	116107024	0.07	0.07	0.15	0.08	0.1302	0.1302	0.255	0.1472	0.1472	0.167887	0.0133274
1	116107014	116107029	116107024	0.07	0.07	0.15	0.19	0.1302	0.1302	0.255	0.3078	0.3078	0.2112	0.0255682
1	116107014	116107029	116107024	0.07	0.07	0.33	0.08	0.1302	0.1302	0.4422	0.1472	0.1472	0.237187	0.104295
1	116107014	116107029	116107024	0.07	0.07	0.33	0.19	0.1302	0.1302	0.4422	0.3078	0.3078	0.27555	0.083288
1	116107014	116107029	116107024	0.07	0.18	0.15	0.08	0.1302	0.2952	0.255	0.1472	0.1472	0.2112	0.0203598
1	116107014	116107029	116107024	0.07	0.18	0.15	0.19	0.1302	0.2952	0.255	0.3078	0.3078	0.251487	0.017645
1	116107014	116107029	116107024	0.07	0.18	0.33	0.08	0.1302	0.2952	0.4422	0.1472	0.1472	0.27555	0.079296
1	116107014	116107029	116107024	0.07	0.18	0.33	0.19	0.1302	0.2952	0.4422	0.3078	0.3078	0.310887	0.0548028
1	116107014	116107029	116107024	0.07	0.07	0.15	0.08	0.1302	0.1302	0.255	0.1472	0.1472	0.167887	0.0133274
1	116107014	116107029	116107024	0.07	0.07	0.15	0.19	0.1302	0.1302	0.255	0.3078	0.3078	0.2112	0.0255682
1	116107014	116107029	116107024	0.07	0.07	0.33	0.08	0.1302	0.1302	0.4422	0.1472	0.1472	0.237187	0.104295
1	116107014	116107029	116107024	0.07	0.07	0.33	0.19	0.1302	0.1302	0.4422	0.3078	0.3078	0.27555	0.083288
1	116107014	116107029	116107024	0.07	0.18	0.15	0.08	0.1302	0.2952	0.255	0.1472	0.1472	0.2112	0.0203598
1	116107014	116107029	116107024	0.07	0.18	0.15	0.19	0.1302	0.2952	0.255	0.3078	0.3078	0.251487	0.017645
1	116107014	116107029	116107024	0.07	0.18	0.33	0.08	0.1302	0.2952	0.4422	0.1472	0.1472	0.27555	0.079296
1	116107014	116107029	116107024	0.07	0.18	0.33	0.19	0.1302	0.2952	0.4422	0.3078	0.3078	0.310887	0.0548028
1	116168355	116168365	116168357	0.16	0.76	0.73	0.7	0.2688	0.3648	0.3942	0.42	0.42	0.484687	0.25323
11	16218359	16218377	16218373	0.74	0.51	0.73	0.52	0.3848	0.4998	0.3942	0.4992	0.4992	0.46875	0.0517333
1	116224112	116224120	116224117	0.21	0.3	0.19	0.35	0.3318	0.42	0.3078	0.455	0.455	0.387188	0.02205
1	116224124	116224132	116224125	0.2	0.3	0.18	0.34	0.32	0.42	0.2952	0.4488	0.4488	0.37995	0.0235557
1	116229380	116229392	116229384	0.54	0.57	0.55	0.67	0.4968	0.4902	0.495	0.4422	0.4422	0.486387	0.0109738
1	116265875	116265895	116265887	0.3	0.29	0.39	0.34	0.42	0.4118	0.4758	0.4488	0.4488	0.4422	0.0070104
1	116265875	116265895	116265890	0.1	0.08	0.14	0.08	0.18	0.1472	0.2408	0.1472	0.1472	0.18	0.00666667
1	116311366	116311382	116311379	0.08	0.1	0.19	0.16	0.1472	0.18	0.3078	0.2688	0.2688	0.229887	0.0171279
1	116402041	116402062	116402047	0.63	0.4	0.67	0.52	0.4662	0.48	0.4422	0.4992	0.4992	0.49395	0.0446401
11	16477715	16477725	16477722	0.74	0.8	0.69	0.72	0.3848	0.32	0.4278	0.4032	0.4032	0.387188	0.00836158
11	16509910	16509919	16509917	0.08	0.19	0.29	0.25	0.1472	0.3078	0.4118	0.375	0.375	0.322987	0.0388173
11	16513078	16513090	16513083	0.21	0.17	0.15	0.16	0.3318	0.2822	0.255	0.2688	0.2688	0.285488	0.00363413
11	16530049	16530057	16530052	0.21	0.18	0.15	0.16	0.3318	0.2952	0.255	0.2688	0.2688	0.28875	0.00363636
1	116530161	116530170	116530162	0.33	0.67	0.55	0.58	0.4422	0.4422	0.495	0.4872	0.4872	0.497887	0.0627401
1	11657577	11657585	11657578	0.62	0.83	0.35	0.75	0.4712	0.2822	0.455	0.375	0.375	0.462187	0.143529
11	16683092	16683100	16683096	0.15	0.2	0.1	0.15	0.255	0.32	0.18	0.255	0.255	0.255	0.00980392
1	116866800	116866810	116866803	0.31	0.67	0.66	0.7	0.4278	0.4422	0.4488	0.42	0.42	0.48555	0.104727
1	116910430	116910438	116910433	0.7	0.06	0.11	0.13	0.42	0.1128	0.1958	0.2262	0.2262	0.375	0.363467
11	17035487	17035497	17035492	0.49	0.6	0.84	0.64	0.4998	0.48	0.2688	0.4608	0.4608	0.459388	0.0697396
1	11703838	11703850	11703842	0.76	0.87	0.57	0.78	0.3648	0.2262	0.4902	0.3432	0.3432	0.37995	0.0627714
11	17105724	17105734	17105729	0.4	0.3	0.8	0.38	0.48	0.42	0.32	0.4712	0.4712	0.4982	0.151345
11	17125164	17125178	17125167	0.33	0.51	0.18	0.39	0.4422	0.4998	0.2952	0.4758	0.4758	0.456487	0.0618582
1	117417522	117417531	117417524	0.05	0.2	0.22	0.19	0.095	0.32	0.3432	0.3078	0.3078	0.27555	0.0328434
1	11755668	11755686	11755670	0.26	0.33	0.33	0.38	0.3848	0.4422	0.4422	0.4712	0.4712	0.43875	0.00831909
1	117660126	117660134	117660130	0.53	0.43	0.16	0.46	0.4982	0.4902	0.2688	0.4968	0.4968	0.47795	0.08254
1	117758914	117758922	117758916	0.42	0.12	0.14	0.24	0.4872	0.2112	0.2408	0.3648	0.3648	0.3542	0.079616
11	17781213	17781225	17781221	0.26	0.59	0.9	0.71	0.3848	0.4838	0.18	0.4118	0.4118	0.47355	0.229015
11	1781783	1781795	1781789	0.53	0.2	0.19	0.23	0.4982	0.32	0.3078	0.3542	0.3542	0.409687	0.0967506
1	117823892	117823904	117823900	0.1	0.15	0.09	0.22	0.18	0.255	0.1638	0.3432	0.3432	0.2408	0.02201
11	17852100	17852110	17852106	0.48	0.42	0.8	0.63	0.4992	0.4872	0.32	0.4662	0.4662	0.486387	0.0888952
11	17946603	17946611	17946605	0.1	0.4	0.52	0.43	0.18	0.48	0.4992	0.4902	0.4902	0.462187	0.10783
1	118001119	118001133	118001128	0.11	0.08	0.06	0.15	0.1958	0.1472	0.1128	0.255	0.255	0.18	0.0127778
1	118001134	118001146	118001137	0.27	0.13	0.06	0.1	0.3942	0.2262	0.1128	0.18	0.18	0.2408	0.0519103
11	18044643	18044651	18044647	0.15	0.4	0.47	0.39	0.255	0.48	0.4982	0.4758	0.4758	0.456487	0.0640489
1	118293344	118293353	118293349	0.07	0.09	0.15	0.08	0.1302	0.1638	0.255	0.1472	0.1472	0.175987	0.0110093
1	118293344	118293353	118293351	0.19	0.46	0.18	0.41	0.3078	0.4968	0.2952	0.4838	0.4838	0.4278	0.0745676
1	11833967	11833976	11833973	0.08	0.1	0.1	0.05	0.1472	0.18	0.18	0.095	0.095	0.151388	0.00553216
11	1835139	1835155	1835150	0.09	0.09	0.06	0.08	0.1638	0.1638	0.1128	0.1472	0.1472	0.1472	0.00203804
11	18384164	18384178	18384169	0.09	0.55	0.56	0.5	0.1638	0.495	0.4928	0.5	0.5	0.48875	0.155192
11	18587437	18587446	18587442	0.36	0.52	0.23	0.44	0.4608	0.4992	0.3542	0.4928	0.4928	0.474687	0.0483213
1	118943875	118943885	118943881	0.76	0.81	0.7	0.64	0.3648	0.3078	0.42	0.4608	0.4608	0.396487	0.020524
1	118943935	118943945	118943937	0.71	0.69	0.65	0.58	0.4118	0.4278	0.455	0.4872	0.4872	0.450387	0.0109628
1	119113308	119113317	119113309	0.86	0.96	0.97	0.96	0.2408	0.0768	0.0582	0.0768	0.0768	0.117188	0.0344533
1	119121022	119121030	119121025	0.18	0.38	0.53	0.35	0.2952	0.4712	0.4982	0.455	0.455	0.4608	0.0670573
11	19121509	19121527	19121522	0.25	0.14	0.15	0.12	0.375	0.2408	0.255	0.2112	0.2112	0.27555	0.018327
1	119125814	119125824	119125817	0.53	0.79	0.68	0.69	0.4982	0.3318	0.4352	0.4278	0.4278	0.440487	0.0391328
1	119125814	119125824	119125818	0.11	0.2	0.3	0.17	0.1958	0.32	0.42	0.2822	0.2822	0.31395	0.0301003
11	1914967	1914983	1914974	0.25	0.48	0.82	0.58	0.375	0.4992	0.2952	0.4872	0.4872	0.497887	0.168186
1	119234497	119234507	119234502	0.09	0.4	0.11	0.3	0.1638	0.48	0.1958	0.42	0.42	0.34875	0.0970609
1	119251807	119251817	119251808	0.14	0.25	0.35	0.31	0.2408	0.375	0.455	0.4278	0.4278	0.387188	0.032381
11	19278167	19278183	19278172	0.15	0.53	0.44	0.53	0.255	0.4982	0.4928	0.4982	0.4982	0.484687	0.100348
11	19428638	19428648	19428644	0.2	0.2	0.12	0.12	0.32	0.32	0.2112	0.2112	0.2112	0.2688	0.0119048
1	119542178	119542194	119542186	0.3	0.37	0.06	0.23	0.42	0.4662	0.1128	0.3542	0.3542	0.3648	0.0726425
11	19587784	19587792	19587789	0.58	0.98	0.89	0.94	0.4872	0.0392	0.1958	0.1128	0.1128	0.258487	0.192417
1	119615949	119615969	119615955	0.17	0.25	0.08	0.14	0.2822	0.375	0.1472	0.2408	0.2408	0.2688	0.0279018
1	119686097	119686105	119686103	0.4	0.28	0.06	0.15	0.48	0.4032	0.1128	0.255	0.255	0.345988	0.0960656
1	119712754	119712762	119712758	0.16	0.17	0.12	0.17	0.2688	0.2822	0.2112	0.2822	0.2822	0.26195	0.00324489
11	19763026	19763046	19763040	0.56	0.2	0.33	0.28	0.4928	0.32	0.4422	0.4032	0.4032	0.450387	0.0795704
11	19763026	19763046	19763041	0.55	0.2	0.34	0.28	0.495	0.32	0.4488	0.4032	0.4032	0.450387	0.0746857
11	19981413	19981421	19981418	0.17	0.48	0.26	0.46	0.2822	0.4992	0.3848	0.4968	0.4968	0.450387	0.076906
11	19981413	19981421	19981418	0.17	0.48	0.26	0.6	0.2822	0.4992	0.3848	0.48	0.48	0.469988	0.124338
11	19981413	19981421	19981418	0.17	0.48	0.45	0.46	0.2822	0.4992	0.495	0.4968	0.4968	0.4758	0.068306
11	19981413	19981421	19981418	0.17	0.48	0.45	0.6	0.2822	0.4992	0.495	0.48	0.48	0.48875	0.101586
11	19981413	19981421	19981418	0.17	0.67	0.26	0.46	0.2822	0.4422	0.3848	0.4968	0.4968	0.4758	0.156158
11	19981413	19981421	19981418	0.17	0.67	0.26	0.6	0.2822	0.4422	0.3848	0.48	0.48	0.48875	0.18711
11	19981413	19981421	19981418	0.17	0.67	0.45	0.46	0.2822	0.4422	0.495	0.4968	0.4968	0.492188	0.128279
11	19981413	19981421	19981418	0.17	0.67	0.45	0.6	0.2822	0.4422	0.495	0.48	0.48	0.498487	0.147722
11	19981413	19981421	19981418	0.26	0.48	0.26	0.46	0.3848	0.4992	0.3848	0.4968	0.4968	0.46355	0.0477834
11	19981413	19981421	19981418	0.26	0.48	0.26	0.6	0.3848	0.4992	0.3848	0.48	0.48	0.48	0.0891667
11	19981413	19981421	19981418	0.26	0.48	0.45	0.46	0.3848	0.4992	0.495	0.4968	0.4968	0.484687	0.0324694
11	19981413	19981421	19981418	0.26	0.48	0.45	0.6	0.3848	0.4992	0.495	0.48	0.48	0.494488	0.060138
11	19981413	19981421	19981418	0.26	0.67	0.26	0.46	0.3848	0.4422	0.3848	0.4968	0.4968	0.484687	0.118711
11	19981413	19981421	19981418	0.26	0.67	0.26	0.6	0.3848	0.4422	0.3848	0.48	0.48	0.494488	0.14467
11	19981413	19981421	19981418	0.26	0.67	0.45	0.46	0.3848	0.4422	0.495	0.4968	0.4968	0.4968	0.0847424
11	19981413	19981421	19981418	0.26	0.67	0.45	0.6	0.3848	0.4422	0.495	0.48	0.48	0.49995	0.0989099
11	19981413	19981421	19981419	0.91	0.99	0.99	0.99	0.1638	0.0198	0.0198	0.0198	0.0198	0.0582	0.0412371
1	12003343	12003352	12003348	0.52	0.11	0.18	0.12	0.4992	0.1958	0.2952	0.2112	0.2112	0.356888	0.158418
1	120062339	120062349	120062340	0.42	0.65	0.86	0.68	0.4872	0.455	0.2408	0.4352	0.4352	0.453487	0.107914
1	120062339	120062349	120062341	0.42	0.64	0.85	0.68	0.4872	0.4608	0.255	0.4352	0.4352	0.456487	0.102823
1	120158597	120158605	120158598	0.1	0.15	0.41	0.19	0.18	0.255	0.4838	0.3078	0.3078	0.334688	0.0837722
11	20231679	20231695	20231683	0.12	0.13	0.28	0.19	0.2112	0.2262	0.4032	0.3078	0.3078	0.2952	0.027439
1	12027697	12027715	12027706	0.06	0.06	0.1	0.05	0.1128	0.1128	0.18	0.095	0.095	0.125888	0.00585841
11	20419998	20420007	20420004	0.16	0.06	0.18	0.09	0.2688	0.1128	0.2952	0.1638	0.1638	0.214987	0.0225013
11	20535584	20535594	20535592	0.05	0.54	0.17	0.4	0.095	0.4968	0.2822	0.48	0.48	0.4118	0.177999
11	20607646	20607658	20607650	0.43	0.43	0.34	0.37	0.4902	0.4902	0.4488	0.4662	0.4662	0.476888	0.00636943
11	20645697	20645709	20645703	0.19	0.11	0.2	0.12	0.3078	0.1958	0.32	0.2112	0.2112	0.26195	0.0124069
11	20937246	20937264	20937259	0.27	0.07	0.05	0.14	0.3942	0.1302	0.095	0.2408	0.2408	0.229887	0.0645424
11	20937246	20937264	20937261	0.29	0.08	0.11	0.09	0.4118	0.1472	0.1958	0.1638	0.1638	0.244388	0.0603038
11	21000786	21000794	21000789	0.53	0.25	0.5	0.29	0.4982	0.375	0.5	0.4118	0.4118	0.476888	0.0642447
11	21188907	21188915	21188909	0.42	0.42	0.65	0.49	0.4872	0.4872	0.455	0.4998	0.4998	0.49995	0.0353035
11	21415999	21416013	21416007	0.2	0.35	0.29	0.34	0.32	0.455	0.4118	0.4488	0.4488	0.41595	0.0169492
11	21478533	21478549	21478539	0.44	0.16	0.2	0.23	0.4928	0.2688	0.32	0.3542	0.3542	0.382387	0.0612925
11	21478533	21478549	21478544	0.45	0.17	0.22	0.24	0.495	0.2822	0.3432	0.3648	0.3648	0.3942	0.0580923
11	21611022	21611030	21611028	0.32	0.24	0.15	0.28	0.4352	0.3648	0.255	0.4032	0.4032	0.372488	0.0213094
11	21876901	21876913	21876910	0.12	0.07	0.16	0.11	0.2112	0.1302	0.2688	0.1958	0.1958	0.20355	0.0100712
11	21965228	21965240	21965234	0.08	0.27	0.25	0.21	0.1472	0.3942	0.375	0.3318	0.3318	0.322987	0.0338635
1	12197371	12197389	12197383	0.62	0.58	0.33	0.68	0.4712	0.4872	0.4422	0.4352	0.4352	0.494488	0.0718673
11	22104874	22104888	22104882	0.23	0.44	0.37	0.38	0.3542	0.4928	0.4662	0.4712	0.4712	0.45795	0.0258762
11	22333572	22333584	22333575	0.11	0.1	0.09	0.16	0.1958	0.18	0.1638	0.2688	0.2688	0.20355	0.00712356
11	22372377	22372387	22372381	0.49	0.61	0.51	0.59	0.4998	0.4758	0.4998	0.4838	0.4838	0.495	0.0105051
11	2239959	2239967	2239963	0.89	0.97	0.92	0.77	0.1958	0.0582	0.1472	0.3542	0.3542	0.199687	0.0542723
11	2256025	2256035	2256030	0.62	0.32	0.47	0.29	0.4712	0.4352	0.4982	0.4118	0.4118	0.48875	0.0708951
11	22698318	22698326	22698324	0.14	0.36	0.51	0.3	0.2408	0.4608	0.4998	0.42	0.42	0.440487	0.0797696
11	22913260	22913270	22913264	0.17	0.39	0.31	0.4	0.2822	0.4758	0.4278	0.48	0.48	0.433387	0.0390817
11	22919775	22919785	22919780	0.14	0.16	0.19	0.12	0.2408	0.2688	0.3078	0.2112	0.2112	0.258487	0.00517433
11	22954258	22954274	22954267	0.49	0.45	0.27	0.47	0.4998	0.495	0.3942	0.4982	0.4982	0.4872	0.0316092
11	23007863	23007873	23007866	0.05	0.06	0.13	0.1	0.095	0.1128	0.2262	0.18	0.18	0.15555	0.013179
11	23225417	23225427	23225421	0.72	0.62	0.99	0.69	0.4032	0.4712	0.0198	0.4278	0.4278	0.36995	0.106636
11	23378978	23378988	23378982	0.29	0.09	0.1	0.11	0.4118	0.1638	0.18	0.1958	0.1958	0.251487	0.0542273
11	23413869	23413877	23413871	0.31	0.36	0.74	0.42	0.4278	0.4608	0.3848	0.4872	0.4872	0.496387	0.113294
1	12347382	12347390	12347386	0.56	0.07	0.17	0.25	0.4928	0.1302	0.2822	0.375	0.375	0.387188	0.173398
1	12347382	12347390	12347387	0.57	0.07	0.17	0.25	0.4902	0.1302	0.2822	0.375	0.375	0.38955	0.18008
11	23532821	23532831	23532826	0.23	0.68	0.33	0.47	0.3542	0.4352	0.4422	0.4982	0.4982	0.489488	0.116525
11	2353895	2353903	2353897	0.48	0.74	0.27	0.64	0.4992	0.3848	0.3942	0.4608	0.4608	0.497887	0.126811
11	23797849	23797859	23797856	0.66	0.12	0.57	0.35	0.4488	0.2112	0.4902	0.455	0.455	0.48875	0.178926
11	23846807	23846819	23846816	0.39	0.08	0.37	0.24	0.4758	0.1472	0.4662	0.3648	0.3648	0.3942	0.0778792
11	23947933	23947941	23947934	0.05	0.31	0.05	0.23	0.095	0.4278	0.095	0.3542	0.3542	0.2688	0.0959821
11	2401657	2401669	2401664	0.85	0.82	0.48	0.7	0.255	0.2952	0.4992	0.42	0.42	0.409687	0.103341
11	24411918	24411932	24411929	0.92	0.51	0.77	0.57	0.1472	0.4998	0.3542	0.4902	0.4902	0.425887	0.124534
11	24413851	24413869	24413860	0.79	0.88	0.86	0.94	0.3318	0.2112	0.2408	0.1128	0.1128	0.229887	0.0249579
11	24422134	24422143	24422138	0.21	0.24	0.47	0.25	0.3318	0.3648	0.4982	0.375	0.375	0.413888	0.0517955
11	24470824	24470832	24470827	0.1	0.55	0.44	0.5	0.18	0.495	0.4928	0.5	0.5	0.478988	0.129518
11	24507623	24507633	24507629	0.23	0.38	0.53	0.37	0.3542	0.4712	0.4982	0.4662	0.4662	0.469988	0.0479534
11	24588449	24588463	24588459	0.52	0.77	0.77	0.77	0.4992	0.3542	0.3542	0.3542	0.3542	0.413888	0.0566277
11	24588545	24588561	24588558	0.36	0.17	0.23	0.17	0.4608	0.2822	0.3542	0.2822	0.2822	0.356888	0.0337291
11	24639396	24639412	24639407	0.33	0.29	0.24	0.24	0.4422	0.4118	0.3648	0.3648	0.3648	0.39875	0.00714734
11	24776699	24776709	24776700	0.06	0.06	0.39	0.11	0.1128	0.1128	0.4758	0.1958	0.1958	0.26195	0.14373
11	24802142	24802157	24802151	0.5	0.65	0.49	0.53	0.5	0.455	0.4998	0.4982	0.4982	0.496387	0.0163934
11	24868798	24868810	24868807	0.24	0.1	0.05	0.11	0.3648	0.18	0.095	0.1958	0.1958	0.21875	0.0450286
11	24895526	24895534	24895531	0.11	0.53	0.65	0.46	0.1958	0.4982	0.455	0.4968	0.4968	0.492188	0.164038
11	24970348	24970368	24970359	0.08	0.46	0.72	0.4	0.1472	0.4968	0.4032	0.48	0.48	0.48555	0.213675
11	25279971	25279979	25279975	0.1	0.27	0.53	0.28	0.18	0.3942	0.4982	0.4032	0.4032	0.41595	0.113115
11	25418813	25418831	25418827	0.6	0.73	0.86	0.77	0.48	0.3942	0.2408	0.3542	0.3542	0.3848	0.0454782
11	25507920	25507930	25507924	0.41	0.25	0.13	0.22	0.4838	0.375	0.2262	0.3432	0.3432	0.377487	0.0541409
11	25749010	25749018	25749016	0.7	0.77	0.68	0.79	0.42	0.3542	0.4352	0.3318	0.3318	0.38955	0.01091
11	25819059	25819067	25819060	0.18	0.11	0.15	0.1	0.2952	0.1958	0.255	0.18	0.18	0.23355	0.00877756
11	25967609	25967619	25967615	0.12	0.23	0.35	0.31	0.2112	0.3542	0.455	0.4278	0.4278	0.377487	0.0408954
11	25967671	25967680	25967673	0.16	0.33	0.38	0.37	0.2688	0.4422	0.4712	0.4662	0.4662	0.4278	0.0366994
1	12604990	12604999	12604994	0.47	0.67	0.65	0.68	0.4982	0.4422	0.455	0.4352	0.4352	0.472388	0.0311979
1	12620871	12620879	12620872	0.15	0.23	0.16	0.15	0.255	0.3542	0.2688	0.255	0.255	0.285488	0.00783747
11	26377093	26377113	26377101	0.31	0.7	0.37	0.66	0.4278	0.42	0.4662	0.4488	0.4488	0.4998	0.118247
11	26418540	26418548	26418542	0.43	0.23	0.3	0.19	0.4902	0.3542	0.42	0.3078	0.3078	0.409687	0.0406102
11	26445842	26445851	26445846	0.16	0.2	0.18	0.12	0.2688	0.32	0.2952	0.2112	0.2112	0.27555	0.00635093
11	26543761	26543771	26543763	0.61	0.75	0.82	0.83	0.4758	0.375	0.2952	0.2822	0.2822	0.372488	0.0414443
11	26654129	26654141	26654138	0.22	0.43	0.37	0.27	0.3432	0.4902	0.4662	0.3942	0.3942	0.436987	0.0309791
11	26701941	26701957	26701954	0.3	0.67	0.69	0.64	0.42	0.4422	0.4278	0.4608	0.4608	0.48875	0.10445
11	27232014	27232028	27232024	0.09	0.28	0.19	0.21	0.1638	0.4032	0.3078	0.3318	0.3318	0.310887	0.0297133
11	27330319	27330327	27330322	0.55	0.56	0.5	0.68	0.495	0.4928	0.5	0.4352	0.4352	0.489488	0.0178503
11	27401922	27401930	27401926	0.38	0.3	0.41	0.21	0.4712	0.42	0.4838	0.3318	0.3318	0.43875	0.0274644
11	27476929	27476938	27476935	0.42	0.2	0.12	0.28	0.4872	0.32	0.2112	0.4032	0.4032	0.37995	0.0646138
11	27507750	27507766	27507763	0.34	0.2	0.12	0.27	0.4488	0.32	0.2112	0.3942	0.3942	0.356888	0.0373717
11	27623041	27623049	27623045	0.99	0.97	0.97	0.97	0.0198	0.0582	0.0582	0.0582	0.0582	0.04875	0.00307692
11	27623041	27623049	27623047	0.99	0.98	0.97	0.99	0.0198	0.0392	0.0582	0.0198	0.0198	0.0343875	0.00399855
11	27719733	27719741	27719736	0.99	1	1	1	0.0198	0	0	0	0	0.0049875	0.0075188
11	27719733	27719741	27719738	0.99	1	1	1	0.0198	0	0	0	0	0.0049875	0.0075188
11	27839286	27839298	27839294	0.6	0.82	0.51	0.8	0.48	0.2952	0.4998	0.32	0.32	0.433387	0.0799227
11	2784646	2784670	2784660	0.78	0.82	0.79	0.84	0.3432	0.2952	0.3318	0.2688	0.2688	0.310887	0.00365888
11	27860122	27860138	27860132	0.42	0.24	0.52	0.28	0.4872	0.3648	0.4992	0.4032	0.4032	0.46355	0.0538238
11	27873498	27873514	27873504	0.19	0.14	0.13	0.15	0.3078	0.2408	0.2262	0.255	0.255	0.258487	0.00401373
11	28194691	28194699	28194694	0.73	0.42	0.73	0.39	0.3942	0.4872	0.3942	0.4758	0.4758	0.490887	0.108044
11	28407762	28407770	28407763	0.97	1	1	1	0.0582	0	0	0	0	0.0148875	0.02267
1	12857497	12857505	12857503	0.46	0.53	0.3	0.56	0.4968	0.4982	0.42	0.4928	0.4928	0.497188	0.040704
11	28728326	28728336	28728331	0.2	0.31	0.11	0.28	0.32	0.4278	0.1958	0.4032	0.4032	0.34875	0.034552
11	28816728	28816738	28816731	0.06	0.28	0.09	0.21	0.1128	0.4032	0.1638	0.3318	0.3318	0.2688	0.0591518
11	28816739	28816751	28816748	0.35	0.14	0.2	0.15	0.455	0.2408	0.32	0.255	0.255	0.3318	0.0424955
11	28894909	28894918	28894915	0.48	0.56	0.38	0.43	0.4992	0.4928	0.4712	0.4902	0.4902	0.497188	0.017775
11	2897024	2897032	2897025	0.27	0.35	0.78	0.47	0.3942	0.455	0.3432	0.4982	0.4982	0.497887	0.151113
11	29149894	29149906	29149902	0.09	0.12	0.15	0.18	0.1638	0.2112	0.255	0.2952	0.2952	0.23355	0.00963391
11	29253855	29253863	29253861	0.74	0.5	0.48	0.62	0.3848	0.5	0.4992	0.4712	0.4712	0.48555	0.0447946
11	29384623	29384635	29384628	0.1	0.35	0.33	0.27	0.18	0.455	0.4422	0.3942	0.3942	0.387188	0.0499435
11	29503671	29503685	29503681	0.16	0.16	0.4	0.15	0.2688	0.2688	0.48	0.255	0.255	0.340388	0.06533
11	29652633	29652649	29652645	0.57	0.27	0.28	0.25	0.4902	0.3942	0.4032	0.375	0.375	0.450387	0.077128
11	29920049	29920059	29920056	0.12	0.54	0.17	0.49	0.2112	0.4968	0.2822	0.4998	0.4998	0.4422	0.157621
11	30054298	30054306	30054302	0.51	0.58	0.75	0.62	0.4998	0.4872	0.375	0.4712	0.4712	0.47355	0.0322036
11	30169570	30169580	30169573	0.41	0.37	0.21	0.26	0.4838	0.4662	0.3318	0.3848	0.3848	0.429688	0.0303418
11	30429426	30429446	30429437	0.2	0.34	0.35	0.35	0.32	0.4488	0.455	0.455	0.455	0.4278	0.0189341
11	30476361	30476369	30476362	0.1	0.22	0.27	0.25	0.18	0.3432	0.3942	0.375	0.375	0.3318	0.0262206
11	30673593	30673605	30673602	0.19	0.09	0.12	0.12	0.3078	0.1638	0.2112	0.2112	0.2112	0.2262	0.0119363
11	30673732	30673752	30673744	0.14	0.39	0.4	0.39	0.2408	0.4758	0.48	0.4758	0.4758	0.4422	0.0545002
11	30681964	30681982	30681968	0.08	0.43	0.44	0.43	0.1472	0.4902	0.4928	0.4902	0.4902	0.45195	0.103662
11	30690927	30690936	30690929	0.48	0.2	0.37	0.37	0.4992	0.32	0.4662	0.4662	0.4662	0.45795	0.0437821
11	30811524	30811532	30811528	0.35	0.38	0.62	0.48	0.455	0.4712	0.4712	0.4992	0.4992	0.496387	0.0447987
11	30899834	30899842	30899835	0.73	0.7	0.45	0.66	0.3942	0.42	0.495	0.4488	0.4488	0.46355	0.0518822
11	31300786	31300794	31300792	0.11	0.3	0.61	0.25	0.1958	0.42	0.4758	0.375	0.375	0.433387	0.15399
11	31494405	31494421	31494416	0.64	0.26	0.3	0.39	0.4608	0.3848	0.42	0.4758	0.4758	0.478988	0.0911036
11	3151636	3151644	3151638	0.29	0.48	0.19	0.38	0.4118	0.4992	0.3078	0.4712	0.4712	0.44555	0.0517338
11	3153086	3153106	3153092	0.73	0.73	0.43	0.61	0.3942	0.3942	0.4902	0.4758	0.4758	0.46875	0.06432
11	31655099	31655111	31655107	0.26	0.76	0.67	0.6	0.3848	0.3648	0.4422	0.48	0.48	0.489488	0.146148
11	31744255	31744273	31744268	0.83	0.53	0.35	0.61	0.2822	0.4982	0.455	0.4758	0.4758	0.4872	0.121921
11	31901242	31901262	31901256	0.19	0.27	0.37	0.34	0.3078	0.3942	0.4662	0.4488	0.4488	0.413888	0.0232853
11	32064533	32064551	32064537	0.45	0.36	0.67	0.54	0.495	0.4608	0.4422	0.4968	0.4968	0.49995	0.0525053
11	32209182	32209197	32209189	0.29	0.26	0.58	0.24	0.4118	0.3848	0.4872	0.3648	0.3648	0.450387	0.0848991
11	32237668	32237684	32237678	0.62	0.57	0.88	0.68	0.4712	0.4902	0.2112	0.4352	0.4352	0.429688	0.0645527
11	32267742	32267751	32267749	0.85	0.69	0.88	0.83	0.255	0.4278	0.2112	0.2822	0.2822	0.304688	0.0349128
11	32303263	32303278	32303266	0.53	0.37	0.74	0.43	0.4982	0.4662	0.3848	0.4902	0.4902	0.499387	0.079172
11	3231660	3231684	3231667	0.29	0.37	0.14	0.39	0.4118	0.4662	0.2408	0.4758	0.4758	0.417988	0.0462633
11	3238133	3238149	3238140	0.06	0.08	0.14	0.11	0.1128	0.1472	0.2408	0.1958	0.1958	0.175987	0.0104411
11	32382957	32382971	32382968	0.36	0.13	0.08	0.12	0.4608	0.2262	0.1472	0.2112	0.2112	0.285488	0.0845484
11	3257254	3257262	3257257	0.78	0.82	0.82	0.64	0.3432	0.2952	0.2952	0.4608	0.4608	0.35955	0.0304547
11	32645895	32645915	32645904	0.54	0.44	0.17	0.37	0.4968	0.4928	0.2822	0.4662	0.4662	0.4712	0.0778862
11	32680324	32680333	32680327	0.77	0.77	0.23	0.7	0.3542	0.3542	0.3542	0.42	0.42	0.472388	0.215369
11	32793928	32793937	32793931	0.78	0.73	0.93	0.75	0.3432	0.3942	0.1302	0.375	0.375	0.322987	0.0381981
11	32793928	32793937	32793933	0.78	0.73	0.93	0.75	0.3432	0.3942	0.1302	0.375	0.375	0.322987	0.0381981
11	32793928	32793937	32793935	0.78	0.73	0.93	0.75	0.3432	0.3942	0.1302	0.375	0.375	0.322987	0.0381981
11	32898108	32898132	32898115	0.54	0.37	0.42	0.48	0.4968	0.4662	0.4872	0.4992	0.4992	0.495488	0.0164232
11	33073050	33073066	33073060	0.43	0.38	0.46	0.4	0.4902	0.4712	0.4968	0.48	0.48	0.486387	0.00377785
11	33078639	33078649	33078642	0.43	0.38	0.46	0.41	0.4902	0.4712	0.4968	0.4838	0.4838	0.4872	0.00348933
11	33170383	33170393	33170389	0.05	0.23	0.37	0.24	0.095	0.3542	0.4662	0.3648	0.3648	0.345988	0.0749666
11	33415937	33415965	33415956	0.48	0.67	0.47	0.6	0.4992	0.4422	0.4982	0.48	0.48	0.49395	0.0284442
11	33472110	33472134	33472130	0.31	0.29	0.22	0.26	0.4278	0.4118	0.3432	0.3848	0.3848	0.3942	0.0058346
11	33959493	33959502	33959494	0.4	0.69	0.32	0.54	0.48	0.4278	0.4352	0.4968	0.4968	0.499688	0.0795247
11	34029091	34029099	34029094	0.09	0.25	0.43	0.21	0.1638	0.375	0.4902	0.3318	0.3318	0.36995	0.0804163
11	34219989	34220001	34219997	0.54	0.41	0.29	0.39	0.4968	0.4838	0.4118	0.4758	0.4758	0.482888	0.0327975
11	34396222	34396236	34396231	0.24	0.17	0.13	0.14	0.3648	0.2822	0.2262	0.2408	0.2408	0.2822	0.0131113
11	34434255	34434271	34434263	0.09	0.08	0.17	0.13	0.1638	0.1472	0.2822	0.2262	0.2262	0.207388	0.0122355
11	34508115	34508131	34508127	0.81	0.68	0.51	0.63	0.3078	0.4352	0.4998	0.4662	0.4662	0.450387	0.0513724
11	34668638	34668652	34668641	0.16	0.17	0.38	0.22	0.2688	0.2822	0.4712	0.3432	0.3432	0.356888	0.0435361
11	34711154	34711162	34711158	0.17	0.27	0.28	0.33	0.2822	0.3942	0.4032	0.4422	0.4422	0.387188	0.0174011
11	34711154	34711162	34711159	0.16	0.15	0.11	0.12	0.2688	0.255	0.1958	0.2112	0.2112	0.23355	0.00363948
11	34766636	34766656	34766648	0.05	0.55	0.15	0.34	0.095	0.495	0.255	0.4488	0.4488	0.396487	0.184211
11	34927713	34927723	34927719	0.39	0.12	0.12	0.11	0.4758	0.2112	0.2112	0.1958	0.1958	0.30155	0.0930194
11	34927713	34927723	34927721	0.39	0.12	0.11	0.12	0.4758	0.2112	0.1958	0.2112	0.2112	0.30155	0.0930194
11	34927713	34927723	34927721	0.39	0.12	0.11	0.12	0.4758	0.2112	0.1958	0.2112	0.2112	0.30155	0.0930194
11	34927713	34927723	34927721	0.39	0.12	0.11	0.12	0.4758	0.2112	0.1958	0.2112	0.2112	0.30155	0.0930194
11	34927713	34927723	34927721	0.39	0.12	0.11	0.12	0.4758	0.2112	0.1958	0.2112	0.2112	0.30155	0.0930194
11	34927713	34927723	34927721	0.39	0.12	0.11	0.12	0.4758	0.2112	0.1958	0.2112	0.2112	0.30155	0.0930194
11	34927713	34927723	34927721	0.39	0.12	0.11	0.12	0.4758	0.2112	0.1958	0.2112	0.2112	0.30155	0.0930194
11	34927713	34927723	34927721	0.39	0.12	0.11	0.12	0.4758	0.2112	0.1958	0.2112	0.2112	0.30155	0.0930194
11	34927713	34927723	34927721	0.39	0.12	0.11	0.12	0.4758	0.2112	0.1958	0.2112	0.2112	0.30155	0.0930194
11	34927713	34927723	34927721	0.39	0.12	0.11	0.12	0.4758	0.2112	0.1958	0.2112	0.2112	0.30155	0.0930194
11	34927713	34927723	34927721	0.39	0.12	0.11	0.12	0.4758	0.2112	0.1958	0.2112	0.2112	0.30155	0.0930194
11	34927713	34927723	34927721	0.39	0.12	0.11	0.12	0.4758	0.2112	0.1958	0.2112	0.2112	0.30155	0.0930194
11	34927713	34927723	34927721	0.39	0.12	0.11	0.12	0.4758	0.2112	0.1958	0.2112	0.2112	0.30155	0.0930194
11	34927713	34927723	34927721	0.39	0.12	0.11	0.12	0.4758	0.2112	0.1958	0.2112	0.2112	0.30155	0.0930194
11	34927713	34927723	34927721	0.39	0.12	0.11	0.12	0.4758	0.2112	0.1958	0.2112	0.2112	0.30155	0.0930194
11	34927713	34927723	34927721	0.39	0.12	0.11	0.12	0.4758	0.2112	0.1958	0.2112	0.2112	0.30155	0.0930194
11	34927713	34927723	34927721	0.39	0.12	0.11	0.12	0.4758	0.2112	0.1958	0.2112	0.2112	0.30155	0.0930194
11	349854	349866	349860	0.58	0.19	0.53	0.33	0.4872	0.3078	0.4982	0.4422	0.4422	0.482888	0.101551
11	35028805	35028821	35028812	0.27	0.73	0.72	0.58	0.3942	0.3942	0.4032	0.4872	0.4872	0.48875	0.141279
11	35270852	35270860	35270853	0.1	0.38	0.45	0.4	0.18	0.4712	0.495	0.48	0.48	0.443887	0.0841148
11	3532793	3532809	3532799	0.41	0.68	0.84	0.65	0.4838	0.4352	0.2688	0.455	0.455	0.45795	0.103177
11	35627289	35627299	35627297	0.46	0.28	0.52	0.3	0.4968	0.4032	0.4992	0.42	0.42	0.4758	0.0441362
11	35865672	35865688	35865681	0.23	0.39	0.41	0.55	0.3542	0.4758	0.4838	0.495	0.495	0.47795	0.0538759
11	35898192	35898206	35898202	0.12	0.18	0.15	0.2	0.2112	0.2952	0.255	0.32	0.32	0.272188	0.00675086
11	36632366	36632387	36632382	0.08	0.13	0.6	0.21	0.1472	0.2262	0.48	0.3318	0.3318	0.37995	0.220161
11	36682809	36682825	36682812	0.16	0.13	0.16	0.22	0.2688	0.2262	0.2688	0.3432	0.3432	0.278888	0.00766438
11	36714250	36714259	36714253	0.42	0.64	0.21	0.44	0.4872	0.4608	0.3318	0.4928	0.4928	0.489488	0.0946653
11	36755124	36755133	36755125	0.22	0.17	0.16	0.12	0.3432	0.2822	0.2688	0.2112	0.2112	0.278888	0.00909865
11	36762703	36762712	36762709	0.72	0.71	0.29	0.7	0.4032	0.4118	0.4118	0.42	0.42	0.47795	0.138613
11	37554127	37554136	37554128	0.05	0.18	0.1	0.13	0.095	0.2952	0.18	0.2262	0.2262	0.20355	0.021862
11	37583076	37583090	37583078	0.5	0.19	0.22	0.23	0.5	0.3078	0.3432	0.3542	0.3542	0.40755	0.0766777
11	3762039	3762055	3762051	0.08	0.05	0.06	0.07	0.1472	0.095	0.1128	0.1302	0.1302	0.12155	0.00205677
11	3762039	3762055	3762052	0.57	0.5	0.4	0.36	0.4902	0.5	0.48	0.4608	0.4608	0.496387	0.0274735
11	37712787	37712802	37712793	0.7	0.91	0.99	0.9	0.42	0.1638	0.0198	0.18	0.18	0.21875	0.104457
11	37807825	37807841	37807833	0.38	0.7	0.98	0.81	0.4712	0.42	0.0392	0.3078	0.3078	0.405388	0.23641
11	37877225	37877240	37877228	0.26	0.84	0.82	0.8	0.3848	0.2688	0.2952	0.32	0.32	0.4352	0.27114
11	37925068	37925077	37925075	0.28	0.89	0.84	0.78	0.4032	0.1958	0.2688	0.3432	0.3432	0.421988	0.282562
11	38015377	38015385	38015379	0.4	0.16	0.06	0.17	0.48	0.2688	0.1128	0.2822	0.2822	0.316987	0.097914
11	3823180	3823208	3823192	0.43	0.75	0.79	0.6	0.4902	0.375	0.3318	0.48	0.48	0.459388	0.0873718
11	38267949	38267963	38267959	0.55	0.98	0.96	0.95	0.495	0.0392	0.0768	0.095	0.095	0.2408	0.267027
1	13828046	13828066	13828061	0.23	0.09	0.34	0.15	0.3542	0.1638	0.4488	0.255	0.255	0.322987	0.0542978
11	38328116	38328132	38328125	0.78	0.98	0.99	0.99	0.3432	0.0392	0.0198	0.0198	0.0198	0.12155	0.132044
11	38508767	38508776	38508768	0.62	0.58	0.42	0.49	0.4712	0.4872	0.4872	0.4998	0.4998	0.498487	0.0243487
1	13852285	13852294	13852286	0.37	0.34	0.66	0.43	0.4662	0.4488	0.4488	0.4902	0.4902	0.495	0.0636364
11	38576818	38576830	38576822	0.52	0.07	0.32	0.16	0.4992	0.1302	0.4352	0.2688	0.2688	0.391887	0.149373
11	3861766	3861774	3861772	0.22	0.29	0.15	0.17	0.3432	0.4118	0.255	0.2822	0.2822	0.328887	0.0177492
11	38831435	38831445	38831437	0.05	0.4	0.19	0.21	0.095	0.48	0.3078	0.3318	0.3318	0.334688	0.0927358
11	38921463	38921487	38921483	0.49	0.65	0.82	0.77	0.4998	0.455	0.2952	0.3542	0.3542	0.433387	0.0746157
11	39005428	39005437	39005431	0.24	0.48	0.6	0.58	0.3648	0.4992	0.48	0.4872	0.4872	0.49875	0.0821053
11	39020857	39020871	39020868	0.1	0.25	0.21	0.25	0.18	0.375	0.3318	0.375	0.375	0.322987	0.0233368
11	39147789	39147797	39147795	0.05	0.1	0.14	0.13	0.095	0.18	0.2408	0.2262	0.2262	0.18795	0.0130354
11	39199318	39199332	39199325	0.07	0.27	0.06	0.17	0.1302	0.3942	0.1128	0.2822	0.2822	0.244388	0.0594854
11	39249368	39249380	39249370	0.92	0.98	0.96	0.98	0.1472	0.0392	0.0768	0.0392	0.0392	0.0768	0.015625
11	39249402	39249416	39249406	0.18	0.18	0.2	0.14	0.2952	0.2952	0.32	0.2408	0.2408	0.28875	0.00329004
11	39372388	39372397	39372391	0.16	0.15	0.27	0.26	0.2688	0.255	0.3942	0.3848	0.3848	0.3318	0.0183846
11	39391321	39391329	39391322	0.68	0.97	0.98	0.96	0.4352	0.0582	0.0392	0.0768	0.0768	0.183987	0.171955
1	13943890	13943898	13943896	0.36	0.34	0.41	0.36	0.4608	0.4488	0.4838	0.4608	0.4608	0.464888	0.00287704
11	39559610	39559618	39559615	0.89	1	0.99	0.99	0.1958	0	0.0198	0.0198	0.0198	0.0628875	0.0642019
11	39616575	39616584	39616577	0.85	0.83	0.89	0.83	0.255	0.2822	0.1958	0.2822	0.2822	0.255	0.00470588
1	13970024	13970033	13970028	0.14	0.08	0.05	0.21	0.2408	0.1472	0.095	0.3318	0.3318	0.2112	0.0355114
11	39739274	39739295	39739291	0.05	0.6	0.7	0.61	0.095	0.48	0.42	0.4758	0.4758	0.4998	0.264306
11	39958603	39958611	39958604	0.46	0.18	0.12	0.15	0.4968	0.2952	0.2112	0.255	0.255	0.351488	0.105089
11	39958603	39958611	39958605	0.45	0.18	0.11	0.15	0.495	0.2952	0.1958	0.255	0.255	0.345988	0.103291
11	39958603	39958611	39958606	0.45	0.18	0.11	0.15	0.495	0.2952	0.1958	0.255	0.255	0.345988	0.103291
11	40120287	40120301	40120291	0.77	1	0.76	0.93	0.3542	0	0.3648	0.1302	0.1302	0.23355	0.0909869
11	40438870	40438880	40438872	0.15	0.39	0.41	0.36	0.255	0.4758	0.4838	0.4608	0.4608	0.440487	0.0491217
11	40501916	40501932	40501923	0.95	0.99	1	0.99	0.095	0.0198	0	0.0198	0.0198	0.0343875	0.0214467
11	40516841	40516849	40516846	0.2	0.37	0.55	0.44	0.32	0.4662	0.495	0.4928	0.4928	0.4758	0.0678857
11	40651960	40651972	40651968	0.1	0.34	0.14	0.39	0.18	0.4488	0.2408	0.4758	0.4758	0.367387	0.0844816
11	40717978	40717988	40717982	0.21	0.13	0.14	0.09	0.3318	0.2262	0.2408	0.1638	0.1638	0.244388	0.0152933
11	4106370	4106378	4106374	0.45	0.9	0.94	0.9	0.495	0.18	0.1128	0.18	0.18	0.322987	0.2509
11	41134445	41134457	41134450	0.18	0.21	0.19	0.15	0.2952	0.3318	0.3078	0.255	0.255	0.298388	0.00314189
11	41155026	41155035	41155032	0.46	0.88	0.97	0.93	0.4968	0.2112	0.0582	0.1302	0.1302	0.3078	0.27193
11	41195668	41195677	41195669	0.09	0.19	0.37	0.35	0.1638	0.3078	0.4662	0.455	0.455	0.375	0.0714667
11	412602	412611	412609	0.47	0.38	0.3	0.49	0.4982	0.4712	0.42	0.4998	0.4998	0.4838	0.0237702
11	41381072	41381080	41381075	0.36	0.47	0.38	0.49	0.4608	0.4982	0.4712	0.4998	0.4998	0.48875	0.0127877
11	41522413	41522428	41522421	0.07	0.37	0.67	0.27	0.1302	0.4662	0.4422	0.3942	0.3942	0.45195	0.207434
11	41637097	41637107	41637104	0.44	0.85	0.8	0.78	0.4928	0.255	0.32	0.3432	0.3432	0.405388	0.129845
11	41641337	41641347	41641343	0.41	0.81	0.78	0.72	0.4838	0.3078	0.3432	0.4032	0.4032	0.4352	0.116498
1	14164719	14164727	14164725	0.99	0.82	0.89	0.89	0.0198	0.2952	0.1958	0.1958	0.1958	0.183987	0.0398804
11	41727857	41727867	41727862	0.81	0.88	0.99	0.92	0.3078	0.2112	0.0198	0.1472	0.1472	0.18	0.0472222
11	41727857	41727867	41727863	0.05	0.1	0.12	0.12	0.095	0.18	0.2112	0.2112	0.2112	0.175987	0.00930464
11	4202734	4202742	4202735	0.75	0.93	0.75	0.85	0.375	0.1302	0.375	0.255	0.255	0.2952	0.0386179
11	42084202	42084218	42084213	0.14	0.44	0.18	0.29	0.2408	0.4928	0.2952	0.4118	0.4118	0.387188	0.0698305
11	42084202	42084218	42084215	0.12	0.38	0.28	0.26	0.2112	0.4712	0.4032	0.3848	0.3848	0.3848	0.0446985
11	42173450	42173460	42173456	0.22	0.12	0.41	0.19	0.3432	0.2112	0.4838	0.3078	0.3078	0.35955	0.0641079
11	42232836	42232850	42232844	0.27	0.13	0.43	0.2	0.3942	0.2262	0.4902	0.32	0.32	0.382387	0.0646922
11	42232836	42232850	42232846	0.46	0.18	0.48	0.26	0.4968	0.2952	0.4992	0.3848	0.3848	0.45195	0.0729063
11	42267039	42267053	42267050	0.2	0.87	0.77	0.81	0.32	0.2262	0.3542	0.3078	0.3078	0.447188	0.324556
11	4230325	4230339	4230331	0.38	0.65	0.66	0.66	0.4712	0.455	0.4488	0.4488	0.4488	0.484687	0.0592908
11	42331626	42331646	42331641	0.17	0.51	0.13	0.43	0.2822	0.4998	0.2262	0.4902	0.4902	0.4278	0.124357
11	42390718	42390727	42390719	0.21	0.53	0.16	0.5	0.3318	0.4982	0.2688	0.5	0.5	0.455	0.121538
11	42473188	42473197	42473191	0.85	0.96	0.98	0.96	0.255	0.0768	0.0392	0.0768	0.0768	0.117188	0.0446933
11	42495050	42495068	42495057	0.36	0.71	0.74	0.73	0.4608	0.4118	0.3848	0.3942	0.3942	0.46355	0.109265
1	14267703	14267713	14267705	0.66	0.69	0.6	0.72	0.4488	0.4278	0.48	0.4032	0.4032	0.443887	0.00887049
1	14267703	14267713	14267708	0.08	0.11	0.05	0.06	0.1472	0.1958	0.095	0.1128	0.1128	0.13875	0.00756757
11	42693239	42693251	42693244	0.83	0.98	1	0.99	0.2822	0.0392	0	0.0198	0.0198	0.095	0.102105
1	14269953	14269961	14269959	0.14	0.14	0.05	0.1	0.2408	0.2408	0.095	0.18	0.18	0.191887	0.0142662
1	14272061	14272071	14272068	0.15	0.14	0.05	0.1	0.255	0.2408	0.095	0.18	0.18	0.1958	0.0158325
11	42748682	42748692	42748684	0.24	0.19	0.51	0.21	0.3648	0.3078	0.4998	0.3318	0.3318	0.409687	0.0821053
1	14282796	14282804	14282801	0.25	0.22	0.47	0.23	0.375	0.3432	0.4982	0.3542	0.3542	0.413888	0.0513123
1	14282796	14282804	14282802	0.26	0.23	0.5	0.25	0.3848	0.3542	0.5	0.375	0.375	0.4278	0.0568022
11	428481	428493	428488	0.98	0.81	1	0.75	0.0392	0.3078	0	0.375	0.375	0.20355	0.11324
11	42886940	42886948	42886943	0.71	0.44	0.35	0.54	0.4118	0.4928	0.455	0.4968	0.4968	0.4998	0.0714286
11	42912810	42912822	42912819	0.1	0.13	0.18	0.1	0.18	0.2262	0.2952	0.18	0.18	0.222488	0.00960728
11	43028235	43028250	43028238	0.56	0.41	0.68	0.37	0.4928	0.4838	0.4352	0.4662	0.4662	0.49995	0.0609061
11	43367550	43367570	43367557	0.55	0.38	0.16	0.42	0.495	0.4712	0.2688	0.4872	0.4872	0.469988	0.0839118
11	43589965	43589975	43589968	0.49	0.64	0.88	0.71	0.4998	0.4608	0.2112	0.4118	0.4118	0.4352	0.0903033
11	43634970	43634979	43634972	0.47	0.65	0.8	0.69	0.4982	0.455	0.32	0.4278	0.4278	0.453487	0.0622674
11	4365911	4365919	4365912	0.91	0.94	0.95	0.94	0.1638	0.1128	0.095	0.1128	0.1128	0.12155	0.00370218
11	43958430	43958438	43958433	0.26	0.26	0.07	0.17	0.3848	0.3848	0.1302	0.2822	0.2822	0.3078	0.039961
11	441799	441807	441805	0.52	0.64	0.81	0.57	0.4992	0.4608	0.3078	0.4902	0.4902	0.46355	0.0518822
11	4421780	4421790	4421782	0.53	0.32	0.27	0.31	0.4982	0.4352	0.3942	0.4278	0.4278	0.459388	0.0447063
11	44314970	44314979	44314971	0.4	0.44	0.39	0.54	0.48	0.4928	0.4758	0.4968	0.4968	0.493387	0.0142636
11	44356034	44356044	44356037	0.2	0.42	0.32	0.53	0.32	0.4872	0.4352	0.4982	0.4982	0.464888	0.0639671
11	4438968	4438977	4438975	0.59	0.7	0.76	0.73	0.4838	0.42	0.3648	0.3942	0.3942	0.42395	0.0194598
1	144471830	144471839	144471831	0.29	0.82	0.83	0.83	0.4118	0.2952	0.2822	0.2822	0.2822	0.425887	0.253676
1	14456281	14456293	14456285	0.06	0.13	0.07	0.11	0.1128	0.2262	0.1302	0.1958	0.1958	0.167887	0.00975356
11	44763061	44763070	44763065	0.11	0.07	0.69	0.25	0.1958	0.1302	0.4278	0.375	0.375	0.4032	0.300099
11	45077592	45077604	45077599	0.43	0.23	0.1	0.16	0.4902	0.3542	0.18	0.2688	0.2688	0.3542	0.0872388
11	45570928	45570938	45570931	0.34	0.67	0.78	0.73	0.4488	0.4422	0.3432	0.3942	0.3942	0.4662	0.12677
11	45759059	45759075	45759068	0.37	0.13	0.44	0.2	0.4662	0.2262	0.4928	0.32	0.32	0.40755	0.0766777
11	45759059	45759075	45759069	0.42	0.15	0.44	0.22	0.4872	0.255	0.4928	0.3432	0.3432	0.425887	0.0735816
11	46245354	46245363	46245360	0.53	0.87	0.97	0.89	0.4982	0.2262	0.0582	0.1958	0.1958	0.30155	0.188858
11	46450123	46450144	46450140	0.94	0.98	0.99	0.98	0.1128	0.0392	0.0198	0.0392	0.0392	0.0534875	0.0137883
11	46624211	46624221	46624217	0.3	0.17	0.06	0.12	0.42	0.2822	0.1128	0.2112	0.2112	0.272188	0.0574512
1	146670441	146670465	146670447	0.8	0.87	0.94	0.93	0.32	0.2262	0.1128	0.1302	0.1302	0.20355	0.030705
1	146670441	146670465	146670451	0.81	0.91	0.96	0.94	0.3078	0.1638	0.0768	0.1128	0.1128	0.17195	0.038674
1	146697781	146697793	146697789	0.12	0.42	0.58	0.45	0.2112	0.4872	0.4872	0.495	0.495	0.476888	0.118975
1	146739066	146739075	146739067	0.14	0.26	0.12	0.26	0.2408	0.3848	0.2112	0.3848	0.3848	0.31395	0.0272336
11	4681579	4681589	4681587	0.88	0.99	0.98	0.98	0.2112	0.0198	0.0392	0.0392	0.0392	0.0813875	0.0496084
11	46836599	46836615	46836610	0.14	0.11	0.11	0.09	0.2408	0.1958	0.1958	0.1638	0.1638	0.199687	0.00319249
1	146871077	146871087	146871081	0.22	0.4	0.48	0.41	0.3432	0.48	0.4992	0.4838	0.4838	0.469988	0.0392298
11	46883312	46883321	46883317	0.66	0.91	1	0.94	0.4488	0.1638	0	0.1128	0.1128	0.214987	0.156463
11	46933148	46933164	46933154	0.87	0.96	0.98	0.98	0.2262	0.0768	0.0392	0.0392	0.0392	0.0994875	0.0415881
11	4698387	4698407	4698401	0.28	0.52	0.18	0.46	0.4032	0.4992	0.2952	0.4968	0.4968	0.4608	0.0807292
1	147058826	147058844	147058841	0.05	0.09	0.09	0.09	0.095	0.1638	0.1638	0.1638	0.1638	0.1472	0.00407609
11	47058927	47058945	47058941	0.08	0.09	0.06	0.1	0.1472	0.1638	0.1128	0.18	0.18	0.151388	0.00288993
11	47149417	47149432	47149428	0.82	0.99	0.99	0.97	0.2952	0.0198	0.0198	0.0582	0.0582	0.108387	0.0935302
11	4719274	4719282	4719276	0.92	1	1	0.99	0.1472	0	0	0.0198	0.0198	0.0439875	0.0508667
11	47217879	47217887	47217882	0.15	0.28	0.64	0.31	0.255	0.4032	0.4608	0.4278	0.4278	0.45195	0.144374
11	47253237	47253245	47253243	0.38	0.16	0.64	0.28	0.4712	0.2688	0.4608	0.4032	0.4032	0.46355	0.134937
11	47361828	47361840	47361837	0.57	0.63	0.97	0.75	0.4902	0.4662	0.0582	0.375	0.375	0.3942	0.118721
1	14807920	14807928	14807924	0.26	0.32	0.37	0.3	0.3848	0.4352	0.4662	0.42	0.42	0.429688	0.00730182
11	48128281	48128289	48128284	0.09	0.16	0.26	0.13	0.1638	0.2688	0.3848	0.2262	0.2262	0.2688	0.0293899
11	48169714	48169722	48169716	0.55	0.76	0.78	0.8	0.495	0.3648	0.3432	0.32	0.32	0.400987	0.0504692
11	48245177	48245185	48245181	0.96	1	1	1	0.0768	0	0	0	0	0.0198	0.030303
11	48247504	48247514	48247510	0.13	0.17	0.34	0.17	0.2262	0.2822	0.4488	0.2822	0.2822	0.322987	0.0406749
11	48321596	48321605	48321603	0.1	0.07	0.05	0.05	0.18	0.1302	0.095	0.095	0.095	0.125888	0.00665277
1	148352383	148352399	148352392	0.2	0.16	0.16	0.27	0.32	0.2688	0.2688	0.3942	0.3942	0.316987	0.0127371
11	48536694	48536702	48536697	0.12	0.26	0.16	0.3	0.2112	0.3848	0.2688	0.42	0.42	0.3318	0.031947
11	48581728	48581736	48581732	0.34	0.17	0.16	0.17	0.4488	0.2822	0.2688	0.2822	0.2822	0.3318	0.0340567
11	48654722	48654730	48654726	0.46	0.63	0.48	0.63	0.4968	0.4662	0.4992	0.4662	0.4662	0.495	0.0260606
11	49073113	49073123	49073115	0.83	0.78	0.6	0.74	0.2822	0.3432	0.48	0.3848	0.3848	0.387188	0.0378047
1	149083766	149083776	149083772	0.16	0.1	0.45	0.2	0.2688	0.18	0.495	0.32	0.32	0.351488	0.101106
11	49189410	49189420	49189416	0.62	0.35	0.48	0.35	0.4712	0.455	0.4992	0.455	0.455	0.495	0.050303
11	49292124	49292132	49292127	0.33	0.14	0.16	0.12	0.4422	0.2408	0.2688	0.2112	0.2112	0.304688	0.0457436
11	49314330	49314340	49314335	0.62	0.23	0.35	0.27	0.4712	0.3542	0.455	0.3942	0.3942	0.464888	0.0994595
1	149332307	149332315	149332308	0.13	0.09	0.37	0.22	0.2262	0.1638	0.4662	0.3432	0.3432	0.322987	0.0716359
11	49594320	49594335	49594331	0.19	0.63	0.52	0.53	0.3078	0.4662	0.4992	0.4982	0.4982	0.497887	0.110542
11	49623193	49623203	49623201	0.26	0.64	0.61	0.62	0.3848	0.4608	0.4758	0.4712	0.4712	0.497887	0.0998971
11	49726261	49726271	49726265	0.09	0.16	0.07	0.12	0.1638	0.2688	0.1302	0.2112	0.2112	0.1958	0.0117467
11	49796675	49796683	49796678	0.2	0.59	0.55	0.64	0.32	0.4838	0.495	0.4608	0.4608	0.49995	0.120112
11	49829394	49829410	49829401	0.34	0.15	0.21	0.11	0.4488	0.255	0.3318	0.1958	0.1958	0.322987	0.0468671
11	49912868	49912877	49912869	0.24	0.08	0.17	0.12	0.3648	0.1472	0.2822	0.2112	0.2112	0.258487	0.0276126
11	49978954	49978963	49978956	0.24	0.22	0.17	0.23	0.3648	0.3432	0.2822	0.3542	0.3542	0.33755	0.00429566
11	49978954	49978963	49978957	0.55	0.18	0.22	0.14	0.495	0.2952	0.3432	0.2408	0.2408	0.396487	0.133516
11	50052416	50052428	50052421	0.42	0.18	0.22	0.14	0.4872	0.2952	0.3432	0.2408	0.2408	0.3648	0.0635965
11	50104445	50104454	50104446	0.06	0.33	0.23	0.36	0.1128	0.4422	0.3542	0.4608	0.4608	0.36995	0.0741992
11	50116713	50116728	50116724	0.98	0.99	0.99	1	0.0392	0.0198	0.0198	0	0	0.0198	0.00505051
11	5013421	5013431	5013422	0.36	0.47	0.17	0.33	0.4608	0.4982	0.2822	0.4422	0.4422	0.443887	0.0518994
1	150221930	150221940	150221933	0.25	0.27	0.56	0.38	0.375	0.3942	0.4928	0.4712	0.4712	0.46355	0.0652573
11	50260199	50260215	50260212	0.2	0.52	0.57	0.62	0.32	0.4992	0.4902	0.4712	0.4712	0.498987	0.107893
1	150319751	150319765	150319761	0.47	0.58	0.22	0.42	0.4982	0.4872	0.3432	0.4872	0.4872	0.487988	0.0697508
11	50327741	50327751	50327747	0.38	0.18	0.14	0.13	0.4712	0.2952	0.2408	0.2262	0.2262	0.328887	0.0624454
1	150383946	150383956	150383950	0.16	0.38	0.22	0.31	0.2688	0.4712	0.3432	0.4278	0.4278	0.391887	0.0360754
11	50544084	50544092	50544087	0.48	0.65	0.78	0.76	0.4992	0.455	0.3432	0.3648	0.3648	0.443887	0.0638394
11	50552476	50552484	50552480	0.07	0.17	0.06	0.1	0.1302	0.2822	0.1128	0.18	0.18	0.18	0.0205556
11	50588377	50588389	50588380	0.51	0.35	0.22	0.24	0.4998	0.455	0.3432	0.3648	0.3648	0.4422	0.0599276
1	150766070	150766086	150766083	0.08	0.23	0.19	0.19	0.1472	0.3542	0.3078	0.3078	0.3078	0.285488	0.0218486
1	150837241	150837269	150837248	0.33	0.41	0.37	0.41	0.4422	0.4838	0.4662	0.4838	0.4838	0.4712	0.00466893
1	150839680	150839688	150839685	0.26	0.37	0.37	0.43	0.3848	0.4662	0.4662	0.4902	0.4902	0.459388	0.0164077
1	15090882	15090890	15090883	0.24	0.14	0.2	0.12	0.3648	0.2408	0.32	0.2112	0.2112	0.28875	0.0157576
1	150918928	150918937	150918935	0.17	0.09	0.05	0.19	0.2822	0.1638	0.095	0.3078	0.3078	0.21875	0.0299429
1	150949678	150949686	150949681	0.09	0.36	0.44	0.5	0.1638	0.4608	0.4928	0.5	0.5	0.453487	0.108355
11	5100847	5100856	5100854	0.92	0.75	0.58	0.72	0.1472	0.375	0.4872	0.4032	0.4032	0.382387	0.0764604
11	5116342	5116362	5116357	0.58	0.55	0.46	0.61	0.4872	0.495	0.4968	0.4758	0.4758	0.495	0.0127273
11	5125390	5125402	5125395	0.43	0.34	0.49	0.35	0.4902	0.4488	0.4998	0.455	0.455	0.480988	0.0156709
11	51284607	51284616	51284613	0.98	1	1	1	0.0392	0	0	0	0	0.00995	0.0150754
11	51544417	51544425	51544418	0.18	0.09	0.25	0.14	0.2952	0.1638	0.375	0.2408	0.2408	0.27555	0.0248594
11	51549619	51549631	51549622	0.06	0.12	0.06	0.08	0.1128	0.2112	0.1128	0.1472	0.1472	0.1472	0.00815217
1	151576166	151576182	151576173	0.06	0.11	0.06	0.06	0.1128	0.1958	0.1128	0.1128	0.1128	0.134488	0.00697091
1	151576166	151576182	151576177	0.06	0.11	0.05	0.06	0.1128	0.1958	0.095	0.1128	0.1128	0.1302	0.00844854
1	151576471	151576487	151576475	0.06	0.13	0.06	0.07	0.1128	0.2262	0.1128	0.1302	0.1302	0.1472	0.0115489
1	151602362	151602376	151602372	0.23	0.52	0.22	0.42	0.3542	0.4992	0.3432	0.4872	0.4872	0.453487	0.0717495
1	151614116	151614126	151614122	0.2	0.4	0.28	0.39	0.32	0.48	0.4032	0.4758	0.4758	0.433387	0.0314672
1	151625701	151625710	151625707	0.82	1	0.69	0.91	0.2952	0	0.4278	0.1638	0.1638	0.24795	0.105868
1	151936568	151936580	151936577	0.35	0.32	0.27	0.21	0.455	0.4352	0.3942	0.3318	0.3318	0.409687	0.0137605
1	151985015	151985025	151985017	0.11	0.38	0.65	0.51	0.1958	0.4712	0.455	0.4998	0.4998	0.484687	0.163482
1	152028440	152028456	152028445	0.05	0.2	0.2	0.12	0.095	0.32	0.32	0.2112	0.2112	0.244388	0.03207
1	152209451	152209469	152209466	0.07	0.14	0.05	0.09	0.1302	0.2408	0.095	0.1638	0.1638	0.159688	0.0140117
1	152240403	152240417	152240412	0.35	0.78	0.36	0.59	0.455	0.3432	0.4608	0.4838	0.4838	0.4992	0.127204
1	152240439	152240449	152240444	0.24	0.77	0.35	0.57	0.3648	0.3542	0.455	0.4902	0.4902	0.499387	0.166879
1	152240493	152240503	152240498	0.24	0.62	0.31	0.47	0.3648	0.4712	0.4278	0.4982	0.4982	0.4838	0.0894998
1	152308781	152308789	152308786	0.75	0.18	0.63	0.39	0.375	0.2952	0.4662	0.4758	0.4758	0.499688	0.193396
1	152402330	152402346	152402336	0.09	0.16	0.22	0.2	0.1638	0.2688	0.3432	0.32	0.32	0.278888	0.0177043
1	152436805	152436813	152436809	0.09	0.16	0.16	0.2	0.1638	0.2688	0.2688	0.32	0.32	0.258487	0.0121379
1	152958830	152958842	152958839	0.54	0.54	0.66	0.5	0.4968	0.4968	0.4488	0.5	0.5	0.4928	0.0146104
1	153068946	153068958	153068949	0.09	0.37	0.09	0.22	0.1638	0.4662	0.1638	0.3432	0.3432	0.310887	0.0856821
1	153268860	153268868	153268863	0.74	0.4	0.31	0.39	0.3848	0.48	0.4278	0.4758	0.4758	0.4968	0.110105
1	153308197	153308225	153308202	0.79	0.86	0.74	0.86	0.3318	0.2408	0.3848	0.2408	0.2408	0.304688	0.0168615
1	153308197	153308225	153308206	0.63	0.71	0.59	0.72	0.4662	0.4118	0.4838	0.4032	0.4032	0.447188	0.0132774
11	535289	535313	535305	0.1	0.05	0.06	0.09	0.18	0.095	0.1128	0.1638	0.1638	0.13875	0.00612613
11	5353450	5353466	5353461	0.47	0.16	0.13	0.25	0.4982	0.2688	0.2262	0.375	0.375	0.377487	0.0938773
11	5353835	5353844	5353837	0.08	0.42	0.26	0.41	0.1472	0.4872	0.3848	0.4838	0.4838	0.413888	0.0921446
1	153757547	153757565	153757561	0.11	0.19	0.2	0.31	0.1958	0.3078	0.32	0.4278	0.4278	0.322987	0.0313867
1	153773144	153773152	153773149	0.12	0.31	0.3	0.38	0.2112	0.4278	0.42	0.4712	0.4712	0.400987	0.0459802
1	153788202	153788218	153788210	0.11	0.3	0.3	0.38	0.1958	0.42	0.42	0.4712	0.4712	0.396487	0.0497809
1	153878576	153878592	153878586	0.78	0.83	0.53	0.85	0.3432	0.2822	0.4982	0.255	0.255	0.377487	0.0869896
11	5387899	5387914	5387903	0.34	0.25	0.05	0.25	0.4488	0.375	0.095	0.375	0.375	0.345988	0.0651396
1	154106634	154106655	154106638	0.23	0.14	0.08	0.12	0.3542	0.2408	0.1472	0.2112	0.2112	0.244388	0.0247046
1	154106634	154106655	154106639	0.28	0.16	0.08	0.13	0.4032	0.2688	0.1472	0.2262	0.2262	0.272188	0.0398163
1	154288086	154288095	154288088	0.13	0.25	0.1	0.12	0.2262	0.375	0.18	0.2112	0.2112	0.255	0.0270588
1	154301252	154301267	154301260	0.11	0.15	0.16	0.2	0.1958	0.255	0.2688	0.32	0.32	0.26195	0.00782592
1	154342018	154342032	154342021	0.18	0.14	0.09	0.1	0.2952	0.2408	0.1638	0.18	0.18	0.222488	0.0114051
1	154360829	154360839	154360837	0.08	0.15	0.15	0.18	0.1472	0.255	0.255	0.2952	0.2952	0.2408	0.0112126
1	154418413	154418423	154418414	0.09	0.36	0.35	0.48	0.1638	0.4608	0.455	0.4992	0.4992	0.4352	0.0930607
11	5459585	5459594	5459592	0.37	0.77	0.53	0.68	0.4662	0.3542	0.4982	0.4352	0.4352	0.484687	0.0953965
1	154698005	154698021	154698015	0.79	0.84	0.79	0.85	0.3318	0.2688	0.3318	0.255	0.255	0.298388	0.0051527
1	154734433	154734457	154734449	0.1	0.1	0.12	0.14	0.18	0.18	0.2112	0.2408	0.2408	0.20355	0.00270204
1	1547940	1547948	1547941	0.35	0.38	0.09	0.32	0.455	0.4712	0.1638	0.4352	0.4352	0.40755	0.0644093
11	54821808	54821818	54821811	0.29	0.31	0.21	0.21	0.4118	0.4278	0.3318	0.3318	0.3318	0.37995	0.0109225
1	154845526	154845538	154845533	0.1	0.33	0.1	0.2	0.18	0.4422	0.18	0.32	0.32	0.298388	0.0597796
11	54856347	54856356	54856348	0.45	0.61	0.7	0.72	0.495	0.4758	0.42	0.4032	0.4032	0.4712	0.0481749
11	54857992	54858004	54857999	0.32	0.7	0.78	0.77	0.4352	0.42	0.3432	0.3542	0.3542	0.459388	0.155071
11	54951662	54951670	54951666	0.87	1	1	0.99	0.2262	0	0	0.0198	0.0198	0.06755	0.0895633
11	55078504	55078516	55078509	0.14	0.46	0.5	0.54	0.2408	0.4968	0.5	0.4968	0.4968	0.4838	0.103762
1	155085889	155085901	155085897	0.33	0.46	0.93	0.54	0.4422	0.4968	0.1302	0.4968	0.4968	0.49155	0.20354
1	155119316	155119328	155119324	0.31	0.42	0.85	0.5	0.4278	0.4872	0.255	0.5	0.5	0.4992	0.163662
1	15518926	15518946	15518941	0.42	0.47	0.58	0.48	0.4872	0.4982	0.4872	0.4992	0.4992	0.499688	0.0134834
1	155268950	155268960	155268957	0.64	0.29	0.71	0.36	0.4608	0.4118	0.4118	0.4608	0.4608	0.5	0.1274
1	155509232	155509248	155509241	0.15	0.66	0.25	0.6	0.255	0.4488	0.375	0.48	0.48	0.48555	0.197405
1	155544251	155544265	155544255	0.1	0.28	0.76	0.33	0.18	0.4032	0.3648	0.4422	0.4422	0.464888	0.2524
1	155706209	155706218	155706216	0.82	0.42	0.75	0.5	0.2952	0.4872	0.375	0.5	0.5	0.469988	0.118381
1	155779767	155779781	155779773	0.54	0.88	0.89	0.86	0.4968	0.2112	0.1958	0.2408	0.2408	0.328887	0.129946
1	15581067	15581077	15581073	0.89	0.61	0.96	0.72	0.1958	0.4758	0.0768	0.4032	0.4032	0.32595	0.116736
11	55985984	55985994	55985988	0.66	0.61	0.77	0.69	0.4488	0.4758	0.3542	0.4278	0.4278	0.433387	0.0155461
11	56033710	56033718	56033715	0.07	0.11	0.12	0.08	0.1302	0.1958	0.2112	0.1472	0.1472	0.17195	0.0049433
11	56033710	56033718	56033716	0.07	0.11	0.12	0.08	0.1302	0.1958	0.2112	0.1472	0.1472	0.17195	0.0049433
11	56035199	56035217	56035202	0.19	0.17	0.19	0.2	0.3078	0.2822	0.3078	0.32	0.32	0.304688	0.000779487
11	56035199	56035217	56035214	0.18	0.16	0.16	0.2	0.2952	0.2688	0.2688	0.32	0.32	0.28875	0.00190476
1	15605434	15605443	15605438	0.47	0.1	0.25	0.16	0.4982	0.18	0.375	0.2688	0.2688	0.36995	0.106636
11	5636807	5636817	5636808	0.11	0.12	0.23	0.15	0.1958	0.2112	0.3542	0.255	0.255	0.258487	0.0171672
11	56505681	56505690	56505684	0.17	0.25	0.19	0.21	0.2822	0.375	0.3078	0.3318	0.3318	0.32595	0.00536892
11	56562926	56562940	56562937	0.09	0.22	0.27	0.22	0.1638	0.3432	0.3942	0.3432	0.3432	0.32	0.0278125
11	56581637	56581651	56581642	0.06	0.18	0.11	0.14	0.1128	0.2952	0.1958	0.2408	0.2408	0.214987	0.0178499
11	5668166	5668174	5668170	0.67	0.64	0.64	0.71	0.4422	0.4608	0.4608	0.4118	0.4118	0.44555	0.00370329
1	156752695	156752705	156752702	0.54	0.48	0.24	0.52	0.4968	0.4992	0.3648	0.4992	0.4992	0.49395	0.0586092
11	56904226	56904244	56904232	0.15	0.2	0.16	0.21	0.255	0.32	0.2688	0.3318	0.3318	0.2952	0.00440379
11	56904226	56904244	56904238	0.81	0.86	0.88	0.92	0.3078	0.2408	0.2112	0.1472	0.1472	0.229887	0.013648
11	56906784	56906792	56906790	0.11	0.15	0.07	0.12	0.1958	0.255	0.1302	0.2112	0.2112	0.199687	0.00820031
1	157135121	157135137	157135131	0.5	0.71	0.19	0.55	0.5	0.4118	0.3078	0.495	0.495	0.499688	0.142164
11	57147920	57147929	57147922	0.8	0.96	0.98	0.97	0.32	0.0768	0.0392	0.0582	0.0582	0.134488	0.0813273
11	57154521	57154535	57154529	0.6	1	1	0.96	0.48	0	0	0.0768	0.0768	0.1958	0.28907
1	157156855	157156873	157156864	0.21	0.19	0.32	0.18	0.3318	0.3078	0.4352	0.2952	0.2952	0.34875	0.0179211
1	157180057	157180066	157180063	0.12	0.11	0.27	0.14	0.2112	0.1958	0.3942	0.2408	0.2408	0.2688	0.030878
1	157341361	157341373	157341364	0.07	0.36	0.33	0.38	0.1302	0.4608	0.4422	0.4712	0.4712	0.40755	0.0771684
1	157360831	157360839	157360833	0.08	0.16	0.11	0.1	0.1472	0.2688	0.1958	0.18	0.18	0.199687	0.0087011
1	157360831	157360839	157360836	0.08	0.16	0.12	0.1	0.1472	0.2688	0.2112	0.18	0.18	0.20355	0.0085974
1	157421393	157421401	157421399	0.28	0.34	0.1	0.37	0.4032	0.4488	0.18	0.4662	0.4662	0.396487	0.0553296
11	57486492	57486506	57486500	0.4	0.32	0.12	0.24	0.48	0.4352	0.2112	0.3648	0.3648	0.3942	0.0542872
11	57486492	57486506	57486501	0.4	0.32	0.12	0.23	0.48	0.4352	0.2112	0.3542	0.3542	0.391887	0.0554687
1	157663516	157663534	157663529	0.25	0.23	0.17	0.25	0.375	0.3542	0.2822	0.375	0.375	0.34875	0.00616487
1	157665675	157665693	157665679	0.06	0.23	0.17	0.23	0.1128	0.3542	0.2822	0.3542	0.3542	0.285488	0.033758
1	15772049	15772058	15772056	0.42	0.37	0.28	0.36	0.4872	0.4662	0.4032	0.4608	0.4608	0.459388	0.0109657
11	57822447	57822457	57822449	0.11	0.29	0.12	0.21	0.1958	0.4118	0.2112	0.3318	0.3318	0.298388	0.0359851
1	157835485	157835505	157835498	0.36	0.12	0.19	0.24	0.4608	0.2112	0.3078	0.3648	0.3648	0.351488	0.043636
1	157845771	157845780	157845772	0.41	0.12	0.2	0.25	0.4838	0.2112	0.32	0.375	0.375	0.36995	0.0606839
11	57966954	57966962	57966960	0.08	0.24	0.09	0.26	0.1472	0.3648	0.1638	0.3848	0.3848	0.278888	0.0492582
1	158004778	158004788	158004783	0.17	0.07	0.1	0.06	0.2822	0.1302	0.18	0.1128	0.1128	0.18	0.0205556
1	158165970	158165990	158165983	0.34	0.46	0.57	0.37	0.4488	0.4968	0.4902	0.4662	0.4662	0.49155	0.0326518
1	158199256	158199266	158199263	0.33	0.88	0.53	0.74	0.4422	0.2112	0.4982	0.3848	0.3848	0.4712	0.184847
11	58200851	58200859	58200853	0.2	0.21	0.17	0.16	0.32	0.3318	0.2822	0.2688	0.2688	0.30155	0.00281877
11	5834781	5834789	5834786	0.17	0.53	0.48	0.48	0.2822	0.4982	0.4992	0.4992	0.4992	0.48555	0.0841314
11	58417973	58417982	58417979	0.37	0.36	0.25	0.33	0.4662	0.4608	0.375	0.4422	0.4422	0.440487	0.0100741
1	158432156	158432172	158432166	0.27	0.34	0.16	0.24	0.3942	0.4488	0.2688	0.3648	0.3648	0.377487	0.0220868
11	58629517	58629533	58629528	0.68	0.95	0.87	0.93	0.4352	0.095	0.2262	0.1302	0.1302	0.244388	0.0930387
11	5865416	5865426	5865423	0.4	0.43	0.44	0.36	0.48	0.4902	0.4928	0.4608	0.4608	0.482888	0.00401232
1	158696457	158696473	158696464	0.17	0.12	0.06	0.11	0.2822	0.2112	0.1128	0.1958	0.1958	0.20355	0.014984
11	58701100	58701110	58701104	0.38	0.15	0.34	0.16	0.4712	0.255	0.4488	0.2688	0.2688	0.382387	0.0560622
11	58717154	58717164	58717157	0.17	0.39	0.28	0.33	0.2822	0.4758	0.4032	0.4422	0.4422	0.413888	0.0315001
1	158729631	158729641	158729635	0.75	0.73	0.6	0.79	0.375	0.3942	0.48	0.3318	0.3318	0.405388	0.0250069
1	158747500	158747512	158747505	0.14	0.15	0.16	0.1	0.2408	0.255	0.2688	0.18	0.18	0.237187	0.00437418
11	5877547	5877559	5877552	0.27	0.28	0.23	0.33	0.3942	0.4032	0.3542	0.4422	0.4422	0.400987	0.00632813
11	5877547	5877559	5877554	0.27	0.28	0.22	0.33	0.3942	0.4032	0.3432	0.4422	0.4422	0.39875	0.0076489
11	5877547	5877559	5877555	0.27	0.28	0.23	0.33	0.3942	0.4032	0.3542	0.4422	0.4422	0.400987	0.00632813
11	58909399	58909415	58909412	0.28	0.14	0.21	0.17	0.4032	0.2408	0.3318	0.2822	0.2822	0.32	0.0171875
11	58909399	58909415	58909412	0.28	0.14	0.21	0.19	0.4032	0.2408	0.3318	0.3078	0.3078	0.32595	0.0154932
11	58909399	58909415	58909412	0.28	0.14	0.24	0.17	0.4032	0.2408	0.3648	0.2822	0.2822	0.328887	0.0186614
11	58909399	58909415	58909412	0.28	0.14	0.24	0.19	0.4032	0.2408	0.3648	0.3078	0.3078	0.334688	0.0165453
11	58909399	58909415	58909412	0.28	0.18	0.21	0.17	0.4032	0.2952	0.3318	0.2822	0.2822	0.3318	0.0111513
11	58909399	58909415	58909412	0.28	0.18	0.21	0.19	0.4032	0.2952	0.3318	0.3078	0.3078	0.33755	0.0090357
11	58909399	58909415	58909412	0.28	0.18	0.24	0.17	0.4032	0.2952	0.3648	0.2822	0.2822	0.340388	0.0118615
11	58909399	58909415	58909412	0.28	0.18	0.24	0.19	0.4032	0.2952	0.3648	0.3078	0.3078	0.345988	0.00935727
11	58909399	58909415	58909412	0.29	0.14	0.21	0.17	0.4118	0.2408	0.3318	0.2822	0.2822	0.322987	0.0196215
11	58909399	58909415	58909412	0.29	0.14	0.21	0.19	0.4118	0.2408	0.3318	0.3078	0.3078	0.328887	0.0177492
11	58909399	58909415	58909412	0.29	0.14	0.24	0.17	0.4118	0.2408	0.3648	0.2822	0.2822	0.3318	0.0207957
11	58909399	58909415	58909412	0.29	0.14	0.24	0.19	0.4118	0.2408	0.3648	0.3078	0.3078	0.33755	0.0185158
11	58909399	58909415	58909412	0.29	0.18	0.21	0.17	0.4118	0.2952	0.3318	0.2822	0.2822	0.334688	0.0132586
11	58909399	58909415	58909412	0.29	0.18	0.21	0.19	0.4118	0.2952	0.3318	0.3078	0.3078	0.340388	0.0109801
11	58909399	58909415	58909412	0.29	0.18	0.24	0.17	0.4118	0.2952	0.3648	0.2822	0.2822	0.3432	0.0136946
11	58909399	58909415	58909412	0.29	0.18	0.24	0.19	0.4118	0.2952	0.3648	0.3078	0.3078	0.34875	0.0110394
1	158922283	158922291	158922286	0.55	0.85	0.99	0.91	0.495	0.255	0.0198	0.1638	0.1638	0.28875	0.191688
11	58925660	58925672	58925664	0.17	0.19	0.17	0.19	0.2822	0.3078	0.2822	0.3078	0.3078	0.2952	0.000677507
1	158941215	158941231	158941218	0.17	0.36	0.4	0.41	0.2822	0.4608	0.48	0.4838	0.4838	0.44555	0.0423073
11	58984015	58984035	58984029	0.39	0.49	0.28	0.43	0.4758	0.4998	0.4032	0.4902	0.4902	0.478988	0.0245048
11	59033608	59033623	59033611	0.35	0.49	0.28	0.42	0.455	0.4998	0.4032	0.4872	0.4872	0.47355	0.0258684
11	5913906	5913918	5913912	0.23	0.42	0.35	0.41	0.3542	0.4872	0.455	0.4838	0.4838	0.456487	0.0250555
11	59234058	59234068	59234062	0.14	0.24	0.16	0.25	0.2408	0.3648	0.2688	0.375	0.375	0.316987	0.0146299
1	159312840	159312850	159312841	0.1	0.31	0.05	0.24	0.18	0.4278	0.095	0.3648	0.3648	0.28875	0.075671
11	5947873	5947887	5947884	0.85	0.95	0.99	0.97	0.255	0.095	0.0198	0.0582	0.0582	0.1128	0.0514184
1	159576472	159576484	159576476	0.07	0.13	0.05	0.05	0.1302	0.2262	0.095	0.095	0.095	0.13875	0.0154955
1	159576472	159576484	159576478	0.07	0.15	0.23	0.05	0.1302	0.255	0.3542	0.095	0.095	0.21875	0.0464
1	159655719	159655731	159655725	0.22	0.36	0.59	0.38	0.3432	0.4608	0.4838	0.4712	0.4712	0.474687	0.0736011
11	59851089	59851098	59851096	0.54	0.6	0.79	0.66	0.4968	0.48	0.3318	0.4488	0.4488	0.456487	0.0375421
11	59873442	59873450	59873447	0.37	0.47	0.34	0.36	0.4662	0.4982	0.4488	0.4608	0.4608	0.47355	0.0106641
1	159983021	159983030	159983028	0.28	0.27	0.27	0.22	0.4032	0.3942	0.3942	0.3432	0.3432	0.3848	0.00285863
1	159985286	159985302	159985293	0.16	0.09	0.05	0.16	0.2688	0.1638	0.095	0.2688	0.2688	0.20355	0.021862
11	60049400	60049410	60049406	0.13	0.2	0.12	0.15	0.2262	0.32	0.2112	0.255	0.255	0.255	0.00745098
1	160156023	160156033	160156026	0.24	0.36	0.68	0.35	0.3648	0.4608	0.4352	0.455	0.455	0.482888	0.111698
11	60226297	60226307	60226302	0.49	0.59	0.61	0.57	0.4998	0.4838	0.4758	0.4902	0.4902	0.49155	0.00844268
[truncated: 20,146 more rows]
